# Supplementary material for: Hydrogenotrophic methanogenesis is the key process in the obligately syntrophic consortium of the anaerobic ameba Pelomyxa schiedti
Source: ISME J. 2023 Aug 26;17(11):1884–94. doi: 10.1038/s41396-023-01499-6 (PMC10579272; doi:10.1038/s41396-023-01499-6)
Supplement: Supplementary file 2 — Dataset 1 [file 41396_2023_1499_MOESM2_ESM.xlsx]

## Sheet: Dataset 1
Dataset 1: Glycoside hydrolase families identified the genome of Pelomyxa schiedti
Family	Potential activity	Number of genes	Accession numbers	Note
GH1	β-glucosidase	1	KAH3764001.1	Fused with a lysozyme(GH25) domain
GH2	β-galactosidase β-mannosidase exo-β-glucosaminidase	8	KAH3745336.1, KAH3756825.1, KAH3757628.1, KAH3759148.1, KAH3767001.1, KAH3761869.1, KAH3760845.1, KAH3762984.1
GH3	β-glucosidase xylan 1,4-β-xylosidase	15	KAH3743526.1, KAH3744391.1, KAH3744606.1, KAH3745640.1, KAH3745647.1, KAH3756653.1, KAH3756965.1, KAH3758310.1, KAH3758858.1, KAH3761238.1, KAH3761846.1, KAH3763492.1, KAH3764824.1, KAH3767627.1, KAH3762986.1
GH5	endo-β-1,4-glucanase endo-β-1,4-mannanase	9	KAH3732183.1, KAH3755958.1, KAH3757012.1, KAH3758856.1, KAH3759248.1, KAH3759760.1, KAH3762380.1, KAH3762517.1, KAH3766587.1
GH7	reducing end-acting cellobiohydrolase	1	KAH3766511.1
GH13	α-amylase α-glucosidase cyclomaltodextrinase 1,4-α-glucan branching enzyme isoamylase	19	KAH3742584.1, KAH3742585.1, KAH3743471.1, KAH3743614.1, KAH3743665.1, KAH3744861.1, KAH3746185.1, KAH3756646.1, KAH3758141.1, KAH3758168.1, KAH3759096.1, KAH3759580.1, KAH3762668.1, KAH3764995.1, KAH3766194.1, KAH3766637.1, KAH3744490.1, KAH3757607.1, KAH3757865.1
GH14	β-amylase	3	KAH3743891.1, KAH3744116.1, KAH3762827.1
GH15	Unknown	2	KAH3762089.1, KAH3767792.1
GH16	endo-β-1,3-glucanase	2	KAH3743152.1, KAH3755912.1
GH18	chitinase	5	KAH3731909.1, KAH3745856.1, KAH3745857.1, KAH3757255.1, KAH3763748.1
GH20	β-hexosaminidase	9	KAH3731646.1, KAH3745562.1, KAH3757196.1, KAH3758655.1, KAH3759521.1, KAH3760482.1, KAH3760696.1, KAH3765648.1, KAH3768048.1
GH25	lysozyme	2	KAH3756076.1, KAH3764001.1	KAH3764001.1 has a β-glucosidase domain fused to it
GH27	α-N-acetylgalactosaminidase α-galactosidase	9	KAH3743323.1, KAH3744287.1, KAH3756401.1, KAH3756477.1, KAH3758131.1, KAH3758846.1, KAH3759061.1, KAH3764189.1, KAH3764526.1
GH28	polygalacturonase	4	KAH3743880.1, KAH3746136.1, KAH3759340.1, KAH3760856.1
GH29	α-L-fucosidase	3	KAH3744955.1, KAH3762434.1, KAH3762548.1
GH30	glucosylceramidase	2	KAH3745643.1, KAH3755973.1
GH31	α-glucan lyase α-glucosidase α-xylosidase	13	KAH3732908.1, KAH3732937.1, KAH3732952.1, KAH3745625.1, KAH3746121.1, KAH3756905.1, KAH3756987.1, KAH3760438.1, KAH3762408.1, KAH3763549.1, KAH3766307.1, KAH3766567.1, KAH3744843.1
GH32	fructan β-fructosidase	1	KAH3744731.1
GH33	sialidase or neuraminidase	3	KAH3757565.1, KAH3763782.1, KAH3763964.1
GH35	β-galactosidase	2	KAH3742862.1, KAH3746266.1
GH37	α,α-trehalase	1	KAH3745268.1
GH38	α-mannosidase	13	KAH3742715.1, KAH3743545.1, KAH3755937.1, KAH3756743.1, KAH3756794.1, KAH3759564.1, KAH3759565.1, KAH3760023.1, KAH3760548.1, KAH3762076.1, KAH3763717.1, KAH3763970.1, KAH3766002.1
GH39	β-xylosidase	4	KAH3731523.1, KAH3743385.1, KAH3756727.1, KAH3765401.1
GH42	β-galactosidase	1	KAH3767542.1
GH43	α-L-arabinofuranosidase	5	KAH3743020.1, KAH3756615.1, KAH3761180.1, KAH3765159.1, KAH3743676.1
GH47	α-mannosidase	6	KAH3744556.1, KAH3745759.1, KAH3746007.1, KAH3746151.1, KAH3746207.1, KAH3756667.1
GH50	β-agarase	2	KAH3756299.1, KAH3759008.1
GH63	processing α-glucosidase	5	KAH3745762.1, KAH3756907.1, KAH3761998.1, KAH3763859.1, KAH3766888.1
GH65	α-glucosidase	1	KAH3765729.1
GH76	α-1,6-mannanase	1	KAH3755933.1
GH77	4-α-glucanotransferase	3	KAH3757677.1, KAH3731779.1, KAH3758581.1
GH78	α-L-rhamnosidase	7	KAH3756042.1, KAH3757407.1, KAH3761250.1, KAH3766065.1, KAH3766526.1, KAH3766800.1, KAH3742634.1
GH84	[protein]-3-O-(GlcNAc)-L-Ser/Thr β-N-acetylglucosaminidase	2	KAH3760492.1, KAH3766735.1
GH85	endo-β-N-acetylglucosaminidase	2	KAH3755993.1, KAH3760044.1
GH89	α-N-acetylglucosaminidase	6	KAH3745646.1, KAH3745812.1, KAH3756524.1, KAH3761922.1, KAH3764057.1, KAH3765775.1
GH92	α-mannosidase, α-1,2-mannosidase	3	KAH3731738.1, KAH3743396.1, KAH3743641.1
GH99	glycoprotein endo-α-1,2-mannosidase	1	KAH3761408.1
GH113	β-mannanase	1	KAH3757695.1
GH114	endo-α-1,4-polygalactosaminidase	1	KAH3743191.1
GH125	exo-α-1,6-mannosidase	1	KAH3756433.1
GH127	β-L-arabinofuranosidase	1	KAH3765271.1
GH130	Unknown	1	KAH3731698.1
GH133	amylo-α-1,6-glucosidase	1	KAH3757290.1
GH139	α-2-O-Me-L-fucosidase	1	KAH3765813.1
