# Supplementary material for: Hydrogenotrophic methanogenesis is the key process in the obligately syntrophic consortium of the anaerobic ameba Pelomyxa schiedti
Source: ISME J. 2023 Aug 26;17(11):1884–94. doi: 10.1038/s41396-023-01499-6 (PMC10579272; doi:10.1038/s41396-023-01499-6)
Supplement: Supplementary file 3 — Dataset 2 [file 41396_2023_1499_MOESM3_ESM.xlsx]

## Sheet: Dataset_2
Dataset 2: List of manually annotated Pelomyxa schiedti proteins
Accession ID	Locus_tag	Gene name	Gene abbreviation	EC number	Metabolic pathway	Note
KAH3764583.1	Pelo_3512	Acetyl-CoA acetyltransferase	ACAT	2.3.1.9	sugar metabolism
KAH3765730.1	Pelo_2407	acetyl-CoA synthetase	ACS	6.2.1.1	sugar metabolism
KAH3763726.1	Pelo_4416	acetyl-CoA synthetase	ACS	6.2.1.1	sugar metabolism
KAH3743622.1	Pelo_14978	acetyl-CoA synthetase	ACS	6.2.1.1	sugar metabolism
KAH3744577.1	Pelo_14030	acetyl-CoA synthetase	ACS	6.2.1.1	sugar metabolism
KAH3744018.1	Pelo_14578	acetyl-CoA synthetase	ACS	6.2.1.1	sugar metabolism
KAH3762851.1	Pelo_5299	acetyl-coenzyme A synthetase, mitochondrial	ACS	6.2.1.1	sugar metabolism
KAH3757333.1	Pelo_10869	acetyl-coenzyme A synthetase, mitochondrial	ACS	6.2.1.1	sugar metabolism
KAH3767376.1	Pelo_761	acetyl-coenzyme A synthetase, mitochondrial	ACS	6.2.1.1	sugar metabolism
KAH3763858.1	Pelo_4282	acetyl-coenzyme A synthetase, mitochondrial	ACS	6.2.1.1	sugar metabolism
KAH3744241.1	Pelo_14356	Zn-alcohol dehydrogenase, catalytic subunit, mitochondrial	ADH	1.1.1.1	sugar metabolism
KAH3731779.1	Pelo_17388	4-alpha-glucanotransferase	AGL	2.4.1.25	sugar metabolism
KAH3757290.1	Pelo_10924	glycogen debranching enzyme	AGL	2.4.1.25,3.2.1.33	sugar metabolism
KAH3757677.1	Pelo_10574	4-alpha-glucanotransferase	AGL	2.4.1.25	sugar metabolism
KAH3744161.1	Pelo_14449	Aldehyde dehydrogenase	ALDH	1.2.1.3	sugar metabolism
KAH3744646.1	Pelo_13955	Aldehyde dehydrogenase	ALDH	1.2.1.3	sugar metabolism
KAH3743964.1	Pelo_14624	fructose-bisphosphate aldolase, class I	ALDO	4.1.2.13	sugar metabolism
KAH3746185.1	Pelo_12441	Alpha-amylase	AMY	3.2.1.1	sugar metabolism
KAH3759580.1	Pelo_8666	Alpha-amylase	AMY	3.2.1.1	sugar metabolism
KAH3762668.1	Pelo_5491	Alpha-amylase	AMY	3.2.1.1	sugar metabolism
KAH3766637.1	Pelo_1480	Alpha-amylase	AMY	3.2.1.1	sugar metabolism
KAH3761816.1	Pelo_6301	L-ribulokinase	ARAB	2.7.1.16	sugar metabolism
KAH3743891.1	Pelo_14715	Beta-amylase	BMY	3.2.1.2	sugar metabolism
KAH3762827.1	Pelo_5330	Beta-amylase	BMY	3.2.1.2	sugar metabolism
KAH3745413.1	Pelo_13217	chitin synthase	CHS	2.4.1.16	sugar metabolism
KAH3756648.1	Pelo_11589	chitin synthase	CHS	2.4.1.16	sugar metabolism
KAH3764088.1	Pelo_4064	chitin synthase	CHS	2.4.1.16	sugar metabolism
KAH3758426.1	Pelo_9752	Deoxyribose-phosphate aldolase	DERA	4.1.2.4	sugar metabolism
KAH3763601.1	Pelo_4548	Deoxyribose-phosphate aldolase	DERA	4.1.2.4	sugar metabolism
KAH3766511.1	Pelo_1622	endoglucanase	E3.2.1.4	3.2.1.4	sugar metabolism
KAH3742657.1	Pelo_15946	Enolase	ENO	4.2.1.11	sugar metabolism
KAH3758457.1	Pelo_9745	Fructose-bisphosphate aldolase	FBA	4.1.2.13	sugar metabolism
KAH3766150.1	Pelo_2035	Fructose-bisphosphate aldolase	FBA	4.1.2.13	sugar metabolism
KAH3763831.1	Pelo_4300	fructose-1,6-bisphosphatase III	fbp3	3.1.3.11	sugar metabolism
KAH3745606.1	Pelo_13008	GDP-L-fucose synthase	FCL	1.1.1.271	sugar metabolism
KAH3759209.1	Pelo_8937	glucose-6-phosphate 1-dehydrogenase	G6PD	1.1.1.49,1.1.1.363	sugar metabolism
KAH3756905.1	Pelo_11308	Alpha-glucosidase	GAA	3.2.1.20	sugar metabolism
KAH3744287.1	Pelo_14323	alpha-galactosidase	GALA	3.2.1.22	sugar metabolism
KAH3764526.1	Pelo_3632	alpha-galactosidase	GALA	3.2.1.22	sugar metabolism
KAH3742830.1	Pelo_15770	aldose 1-epimerase	GALM	5.1.3.3	sugar metabolism
KAH3756285.1	Pelo_11920	aldose 1-epimerase	GALM	5.1.3.3	sugar metabolism
KAH3763338.1	Pelo_4814	glyceraldehyde 3-phosphate dehydrogenase (phosphorylating)	GAPDH	1.2.1.12	sugar metabolism	Protein fused in prediction with phosphoglycerate kinase
KAH3744391.1	Pelo_14225	Beta-glucosidase	GBA	3.2.1.21	sugar metabolism
KAH3744606.1	Pelo_14018	Beta-glucosidase	GBA	3.2.1.21	sugar metabolism
KAH3745640.1	Pelo_12990	Beta-glucosidase	GBA	3.2.1.21	sugar metabolism
KAH3745647.1	Pelo_12941	Beta-glucosidase	GBA	3.2.1.21	sugar metabolism
KAH3756653.1	Pelo_11508	Beta-glucosidase	GBA	3.2.1.21	sugar metabolism
KAH3756965.1	Pelo_11274	Beta-glucosidase	GBA	3.2.1.21	sugar metabolism
KAH3758858.1	Pelo_9377	Beta-glucosidase	GBA	3.2.1.21	sugar metabolism
KAH3761846.1	Pelo_6332	Beta-glucosidase	GBA	3.2.1.21	sugar metabolism
KAH3762986.1	Pelo_5164	Beta-glucosidase	GBA	3.2.1.21	sugar metabolism
KAH3763492.1	Pelo_4676	Beta-glucosidase	GBA	3.2.1.21	sugar metabolism
KAH3764824.1	Pelo_3247	Beta-glucosidase	GBA	3.2.1.21	sugar metabolism
KAH3767627.1	Pelo_499	Beta-glucosidase	GBA	3.2.1.21	sugar metabolism
KAH3742862.1	Pelo_15742	beta-galactosidase	GLB1	3.2.1.23	sugar metabolism
KAH3762279.1	Pelo_5894	glycerol dehydrogenase	GLDA	1.1.1.6	sugar metabolism
KAH3757848.1	Pelo_10400	UDP-galactopyranose mutase	glf	5.4.99.9	sugar metabolism
KAH3767864.1	Pelo_257	Starch synthase	glgA	2.4.1.21	sugar metabolism
KAH3744490.1	Pelo_14118	1,4-alpha-glucan branching enzyme	glgB	2.4.1.18	sugar metabolism
KAH3757607.1	Pelo_10616	1,4-alpha-glucan branching enzyme	glgB	2.4.1.18	sugar metabolism
KAH3756332.1	Pelo_11896	glucokinase	GLK	2.7.1.2	sugar metabolism
KAH3758432.1	Pelo_9758	glucokinase	GLK	2.7.1.2	sugar metabolism
KAH3763056.1	Pelo_5108	glucokinase	GLK	2.7.1.2	sugar metabolism
KAH3767438.1	Pelo_682	mannose-1-phosphate guanylyltransferase	GMPP	2.7.7.13	sugar metabolism
KAH3744866.1	Pelo_13750	Glucose-6-phosphate isomerase	GPI	5.3.1.9	sugar metabolism
KAH3761234.1	Pelo_6926	glycogen synthase	GYS	2.4.1.11	sugar metabolism
KAH3732944.1	Pelo_16227	2,3-bisphosphoglycerate-independent phosphoglycerate mutase	iPGM	5.4.2.12	sugar metabolism
KAH3743298.1	Pelo_15313	2,3-bisphosphoglycerate independent phosphoglycerate mutase	iPGM	5.4.2.12	sugar metabolism
KAH3766199.1	Pelo_1951	D-lactate dehydrogenase	LDH	1.1.1.28	sugar metabolism
KAH3762380.1	Pelo_5771	mannan endo-1,4-beta-mannosidase	MAN	3.2.1.78	sugar metabolism
KAH3762083.1	Pelo_6087	mannose-6-phosphate isomerase	MANA	5.3.1.8	sugar metabolism
KAH3759836.1	Pelo_8349	phosphomannomutase	MANB	5.4.2.8	sugar metabolism
KAH3744995.1	Pelo_13628	malic enzyme	ME	1.1.1.40	sugar metabolism
KAH3767411.1	Pelo_725	Phosphoenolpyruvate carboxykinase	PEPCK	4.1.1.32	sugar metabolism
KAH3766596.1	Pelo_1539	Pyruvate formate lyase	PFL	2.3.1.54	sugar metabolism
KAH3756486.1	Pelo_11677	Pyruvate formate lyase	PFL	2.3.1.54	sugar metabolism
KAH3758557.1	Pelo_9624	pyruvate:ferredoxin oxidoreductase	PFO	1.2.7.1	sugar metabolism
KAH3764507.1	Pelo_3613	pyruvate:ferredoxin oxidoreductase	PFO	1.2.7.1	sugar metabolism
KAH3757334.1	Pelo_10870	pyruvate:ferredoxin oxidoreductase	PFO	1.2.7.2	sugar metabolism
KAH3768038.1	Pelo_129	pyruvate:ferredoxin oxidoreductase	PFO	1.2.7.1	sugar metabolism
KAH3760962.1	Pelo_7196	pyruvate:ferredoxin oxidoreductase	PFO	1.2.7.1	sugar metabolism
KAH3767280.1	Pelo_847	pyruvate:ferredoxin oxidoreductase	PFO	1.2.7.1	sugar metabolism
KAH3766013.1	Pelo_2126	pyruvate:NADP+ oxidoreductase	PNO	1.2.1.51	sugar metabolism
KAH3756122.1	Pelo_12045	Phosphofructokinase	PFP	2.7.1.90	sugar metabolism
KAH3759208.1	Pelo_8936	6-phosphogluconate dehydrogenase	PGD	1.1.1.44,1.1.1.343	sugar metabolism
KAH3766760.1	Pelo_1328	6-phosphogluconate dehydrogenase	PGD	1.1.1.44,1.1.1.343	sugar metabolism
KAH3763338.1	Pelo_4814	Phosphoglycerate kinase	PGK	2.7.2.3	sugar metabolism	Protein fused in prediction with glyceraldehyde 3-phosphate dehydrogenase
KAH3758946.1	Pelo_9262	Phosphoglucomutase	PGM	5.4.2.2	sugar metabolism
KAH3762819.1	Pelo_5361	Phosphoglucomutase	PGM	5.4.2.2	sugar metabolism
KAH3742563.1	Pelo_16047	Pyruvate kinase	PK	2.7.1.40	sugar metabolism
KAH3743495.1	Pelo_15116	Pyruvate kinase	PK	2.7.1.40	sugar metabolism
KAH3766542.1	Pelo_1597	Pyruvate kinase	PK	2.7.1.40	sugar metabolism
KAH3761757.1	Pelo_6406	phosphomannomutase	PMM	5.4.2.8	sugar metabolism
KAH3757932.1	Pelo_10226	Pyruvate phosphate dikinase	PPDK	2.7.9.1	sugar metabolism
KAH3758196.1	Pelo_9905	Pyruvate phosphate dikinase	PPDK	2.7.9.1	sugar metabolism
KAH3732873.1	Pelo_16296	glycogen phosphorylase	PYG	2.4.1.1	sugar metabolism
KAH3744183.1	Pelo_14416	Starch phosphorylase	PYG	2.4.1.1	sugar metabolism
KAH3759337.1	Pelo_8815	glycogen phosphorylase	PYG	2.4.1.1	sugar metabolism
KAH3767744.1	Pelo_268	glycogen phosphorylase	PYG	2.4.1.1	sugar metabolism
KAH3732593.1	Pelo_16579	ribokinase	RBKS	2.7.1.15	sugar metabolism
KAH3760519.1	Pelo_7680	ribokinase	RBKS	2.7.1.15	sugar metabolism
KAH3766006.1	Pelo_2119	Ribokinase	RBKS	2.7.1.15	sugar metabolism
KAH3746116.1	Pelo_12494	L-rhamnose isomerase	RHAI	5.3.1.14	sugar metabolism
KAH3760826.1	Pelo_7321	ribose-phosphate diphosphokinase	RPDK	2.7.6.1	sugar metabolism
KAH3762328.1	Pelo_5820	ribose-phosphate diphosphokinase	RPDK	2.7.6.1	sugar metabolism
KAH3742935.1	Pelo_15665	Ribulose-phosphate 3-epimerase	RPE	5.1.3.1	sugar metabolism
KAH3760413.1	Pelo_7764	Ribose-5-phosphate isomerase	RPI	5.3.1.6	sugar metabolism
KAH3758164.1	Pelo_10105	ribose 5-phosphate isomerase A	rpiA	5.3.1.6	sugar metabolism
KAH3759992.1	Pelo_8168	ribose 5-phosphate isomerase A	rpiA	5.3.1.6	sugar metabolism
KAH3760526.1	Pelo_7687	Transaldolase	TAL	2.2.1.2	sugar metabolism
KAH3745433.1	Pelo_13182	Transketolase	TKT	2.2.1.1	sugar metabolism
KAH3756065.1	Pelo_12120	Transketolase	TKT	2.2.1.1	sugar metabolism
KAH3760401.1	Pelo_7774	Triose phosphate isomerase	TPI	5.3.1.1	sugar metabolism
KAH3745268.1	Pelo_13323	alpha,alpha-trehalase	TREH	3.2.1.28	sugar metabolism
KAH3744861.1	Pelo_13745	Maltose alpha-D-glucosyltransferase/ alpha-amylase	treS	5.4.99.16, 3.2.1.1	sugar metabolism
KAH3743071.1	Pelo_15541	UTP-glucose-1-phosphate uridylyltransferase	UGP2	2.7.7.9	sugar metabolism
KAH3744406.1	Pelo_14210	xylulose-5-phosphate/fructose-6-phosphate phosphoketolase	XFP	4.1.2.9,4.1.2.22	sugar metabolism
KAH3759777.1	Pelo_8409	xylulose-5-phosphate/fructose-6-phosphate phosphoketolase	XFP	4.1.2.9,4.1.2.22	sugar metabolism
KAH3761238.1	Pelo_6930	xylan 1,4-beta-xylosidase	XYL4	3.2.1.37	sugar metabolism
KAH3759417.1	Pelo_8783	xylose isomerase	XYLA	5.3.1.5	sugar metabolism
KAH3766808.1	Pelo_1325	xylulokinase	XYLB	2.7.1.17	sugar metabolism
KAH3745336.1	Pelo_13242	beta-galactosidase		3.2.1.23	sugar metabolism
KAH3759760.1	Pelo_8427	endoglucanase		3.2.1.4	sugar metabolism
KAH3763748.1	Pelo_4402	chitinase		3.2.1.14	sugar metabolism
KAH3762792.1	Pelo_5333	ATP-citrate synthase, mitochondrial	ACLY	2.3.3.8	energy metabolism
KAH3763706.1	Pelo_4457	ATP-citrate synthase	ACLY	2.3.3.8	energy metabolism
KAH3765077.1	Pelo_3053	aconitase	ACO	4.2.1.3	energy metabolism
KAH3743151.1	Pelo_15459	alcohol dehydrogenase	ADH	1.1.1.284,1.1.1.1	energy metabolism
KAH3743551.1	Pelo_15057	alcohol dehydrogenase (NADP+)	ADH	1.1.1.2	energy metabolism
KAH3731872.1	Pelo_17296	alcohol/geraniol dehydrogenase (NADP+)	ahr	1.1.1.2,1.1.1.183	energy metabolism
KAH3760908.1	Pelo_7310	V-type H+-transporting ATPase subunit A	ATP6A	7.1.2.2	energy metabolism
KAH3760172.1	Pelo_7996	V-type H+-transporting ATPase subunit B	ATP6B		energy metabolism
KAH3764229.1	Pelo_3932	V-type H+-transporting ATPase subunit B	ATP6B		energy metabolism
KAH3764435.1	Pelo_3700	V-type H+-transporting ATPase subunit C	ATP6C		energy metabolism
KAH3758942.1	Pelo_9258	V-type H+-transporting ATPase subunit d	ATP6D		energy metabolism
KAH3762390.1	Pelo_5764	V-type H+-transporting ATPase subunit E	ATP6E		energy metabolism
KAH3766103.1	Pelo_1988	V-type H+-transporting ATPase 21kDa proteolipid subunit	ATP6F		energy metabolism
KAH3768058.1	Pelo_149	V-type H+-transporting ATPase subunit G	ATP6G		energy metabolism
KAH3766946.1	Pelo_1167	V-type H+-transporting ATPase 16kDa proteolipid subunit	ATP6L		energy metabolism
KAH3765265.1	Pelo_2789	V-type H+-transporting ATPase subunit D	ATP6M		energy metabolism
KAH3759373.1	Pelo_8851	V-type H+-transporting ATPase subunit a	ATP6N		energy metabolism
KAH3756230.1	Pelo_11939	V-type H+-transporting ATPase subunit a	ATPeV0A		energy metabolism
KAH3743005.1	Pelo_15598	V-type H+-transporting ATPase subunit a	ATPeV0A,		energy metabolism
KAH3745391.1	Pelo_13195	V-type H+-transporting ATPase 21kDa proteolipid subunit	ATPeV0B		energy metabolism
KAH3756584.1	Pelo_11612	vacuolar ATPase proteolipid subunit	ATPeV0C		energy metabolism
KAH3732099.1	Pelo_17067	V-type H+-transporting ATPase subunit E	ATPeV1E		energy metabolism
KAH3756567.1	Pelo_11595	vacuolar H+ ATPase F subunit	ATPeV1F		energy metabolism
KAH3742906.1	Pelo_15691	V-type H+-transporting ATPase subunit H	ATPeV1H		energy metabolism
KAH3761291.1	Pelo_6878	formate dehydrogenase	FdhF	1.17.98.4,1.17.98.-	energy metabolism
KAH3757528.1	Pelo_10644	class II fumarate hydratase	FH	4.2.1.2	energy metabolism
KAH3742462.1	Pelo_16137	fumarase, class I, mitochondrial	FUM	4.2.1.2	energy metabolism
KAH3758524.1	Pelo_9661	glycine cleavage system H protein, mitochondrial	GCSH		energy metabolism
KAH3756944.1	Pelo_11253	glycine cleavage system L1 protein, mitochondrial	GCSL		energy metabolism
KAH3767089.1	Pelo_1038	glycine cleavage system P protein, mitochondrial	GCSP	1.4.4.2	energy metabolism
KAH3766446.1	Pelo_1703	glycine cleavage system T protein, mitochondrial	GCST	2.1.2.10	energy metabolism
KAH3732501.1	Pelo_16670	[FeFe]-hydrogenase, partial	HYD	1.12.7.3	energy metabolism
KAH3763412.1	Pelo_4746	[FeFe]-hydrogenase, mitochondrial	HYD	1.12.7.3	energy metabolism
KAH3760868.1	Pelo_7270	Fe-hydrogenase	HYD	1.12.7.3	energy metabolism
KAH3760666.1	Pelo_7496	[FeFe]-hydrogenase	HYD	1.12.7.3	energy metabolism
KAH3758981.1	Pelo_9198	Fe-hydrogenase	HYD	1.12.7.3	energy metabolism
KAH3758890.1	Pelo_9301	[FeFe]-hydrogenase	HYD	1.12.7.3	energy metabolism
KAH3746023.1	Pelo_12595	[FeFe]-hydrogenase, mitochondrial	HYD	1.12.7.3	energy metabolism
KAH3744271.1	Pelo_14332	[FeFe]-hydrogenase, mitochondrial	HYD	1.12.7.3	energy metabolism
KAH3766623.1	Pelo_1515	malate dehydrogenase, mitochondrial	MDH	1.1.1.37	energy metabolism
KAH3761240.1	Pelo_6932	NADP-dependent malic enzyme	ME	1.1.1.38	energy metabolism
KAH3744483.1	Pelo_14111	methylglyoxal synthase	MGSA	4.2.3.3	energy metabolism
KAH3757164.1	Pelo_11078	pyruvate carboxylase	PC	6.4.1.1	energy metabolism
KAH3767016.1	Pelo_1141	inorganic pyrophosphatase, mitochondrial	ppa	3.6.1.1	energy metabolism
KAH3767136.1	Pelo_1012	inorganic pyrophosphatase, mitochondrial	ppa	3.6.1.1	energy metabolism
KAH3767610.1	Pelo_508	inorganic pyrophosphatase, mitochondrial	ppa	3.6.1.1	energy metabolism
KAH3746108.1	Pelo_12486	pyrophosphatase PpaX	ppaX	3.6.1.1	energy metabolism
KAH3758025.1	Pelo_10155	methylisocitrate lyase	PRPB	4.1.3.30	energy metabolism
KAH3745882.1	Pelo_12747	mitochondrial succinate dehydrogenase complex subunit A	SDHA	1.3.5.1	energy metabolism
KAH3732562.1	Pelo_16609	mitochondrial succinate dehydrogenase complex subunit B	SDHB	1.3.5.1	energy metabolism
KAH3760708.1	Pelo_7454	mitochondrial succinate dehydrogenase complex subunit C	SDHC		energy metabolism
KAH3757809.1	Pelo_10361	mitochondrial succinate dehydrogenase complex subunit D	SDHD		energy metabolism
KAH3759088.1	Pelo_9096	Fe-containing alcohol dehydrogenase		1.1.1.1	energy metabolism
KAH3760445.1	Pelo_7740	Aspartate aminotransferase	AAT	2.6.1.1	amino acid metabolism
KAH3766736.1	Pelo_1401	aspartate aminotransferase, mitochondrial	AAT	2.6.1.1	amino acid metabolism
KAH3767772.1	Pelo_296	aspartate aminotransferase, mitochondrial	AAT	2.6.1.1	amino acid metabolism
KAH3768082.1	Pelo_173	4-aminobutyrate aminotransferase / (S)-3-amino-2-methylpropionate transaminase	ABAT	2.6.1.19,2.6.1.22	amino acid metabolism
KAH3732330.1	Pelo_16843	aconitate hydratase	ACO	4.2.1.3	amino acid metabolism
KAH3745023.1	Pelo_13568	N-carbamoylputrescine amidase	AGUB	3.5.1.53	amino acid metabolism
KAH3760569.1	Pelo_7611	alanine-glyoxylate transaminase / serine-glyoxylate transaminase / serine-pyruvate transaminase	AGXT	2.6.1.44,2.6.1.45,2.6.1.51	amino acid metabolism
KAH3742688.1	Pelo_15913	Alanine aminotransferase	ALAT	2.6.1.2	amino acid metabolism
KAH3742691.1	Pelo_15916	Alanine aminotransferase	ALAT	2.6.1.2	amino acid metabolism
KAH3762989.1	Pelo_5167	malonate-semialdehyde dehydrogenase (acetylating) / methylmalonate-semialdehyde dehydrogenase	ALDH6A1	1.2.1.18,1.2.1.27	amino acid metabolism
KAH3757752.1	Pelo_10429	aldehyde dehydrogenase family 7 member A1	ALDH7A1	1.2.1.31,1.2.1.8,1.2.1.3	amino acid metabolism
KAH3765739.1	Pelo_2416	S-adenosylmethionine decarboxylase	AMD1	4.1.1.50	amino acid metabolism
KAH3732957.1	Pelo_16208	Asparaginase	ASPG	3.5.1.1	amino acid metabolism
KAH3767106.1	Pelo_1029	L-asparaginase	ASRGL	3.5.1.1,3.4.19.5	amino acid metabolism
KAH3763751.1	Pelo_4405	L-asparaginase / beta-aspartyl-peptidase	ASRGL1	3.5.1.1,3.4.19.5	amino acid metabolism
KAH3756048.1	Pelo_12167	carnosine N-methyltransferase	CARNMT1	2.1.1.22	amino acid metabolism
KAH3714247.1	Pelo_19245	cysteine synthase	CYS	2.5.1.47	amino acid metabolism
KAH3761313.1	Pelo_6858	Cysteine synthase	CYS	2.5.1.47	amino acid metabolism
KAH3757533.1	Pelo_10649	dihydrodipicolinate synthetase	DAPA	4.3.3.7	amino acid metabolism
KAH3759831.1	Pelo_8393	diaminopimelate epimerase	DAPF	5.1.1.7	amino acid metabolism
KAH3744232.1	Pelo_14377	D-cysteine desulfhydrase	dcyD	4.4.1.15	amino acid metabolism
KAH3762895.1	Pelo_5196	aromatic-L-amino-acid/L-tryptophan decarboxylase	DDC, TDC	4.1.1.28,4.1.1.105	amino acid metabolism
KAH3764710.1	Pelo_3416	D-serine ammonia-lyase	DSD	4.3.1.18	amino acid metabolism
KAH3758481.1	Pelo_9706	glutamate formiminotransferase / formiminotetrahydrofolate cyclodeaminase	FTCD	2.1.2.5,4.3.1.4	amino acid metabolism
KAH3762308.1	Pelo_5832	glycine C-acetyltransferase	GCAT	2.3.1.29	amino acid metabolism
KAH3767748.1	Pelo_272	glutamate--cysteine ligase catalytic subunit	GCLC	6.3.2.2	amino acid metabolism
KAH3757238.1	Pelo_10968	glutamate dehydrogenase	GDH	1.4.1.2	amino acid metabolism
KAH3760382.1	Pelo_7788	glutamate dehydrogenase	GDH	1.4.1.2	amino acid metabolism
KAH3767414.1	Pelo_728	glutamate dehydrogenase, mitochondrial	GDH	1.4.1.2	amino acid metabolism
KAH3768098.1	Pelo_189	Glutamine-fructose-6-phosphate transaminase	GFPT	2.6.1.16	amino acid metabolism
KAH3763408.1	Pelo_4742	glutamine synthetase	GLNA	6.3.1.2	amino acid metabolism
KAH3764563.1	Pelo_3581	glutaminase	GLSA	3.5.1.2	amino acid metabolism
KAH3766653.1	Pelo_1496	glutaminase	GLSA	3.5.1.2	amino acid metabolism
KAH3743068.1	Pelo_15538	glutamate dehydrogenase	GLUD	1.4.1.3	amino acid metabolism
KAH3732567.1	Pelo_16604	glutathione synthase	GSS	6.3.2.3	amino acid metabolism
KAH3765307.1	Pelo_2831	histidine ammonia-lyase	HAL	4.3.1.3	amino acid metabolism
KAH3767751.1	Pelo_275	histidinol-phosphate aminotransferase	HISC	2.6.1.9	amino acid metabolism
KAH3767552.1	Pelo_581	homoserine dehydrogenase	hom	1.1.1.3	amino acid metabolism
KAH3744138.1	Pelo_14454	isobutyryl-CoA mutase	ICMF	5.4.99.13	amino acid metabolism
KAH3757079.1	Pelo_11107	isocitrate dehydrogenase	IDH	1.1.1.42	amino acid metabolism
KAH3757369.1	Pelo_10797	isocitrate dehydrogenase	IDH	1.1.1.42	amino acid metabolism
KAH3732316.1	Pelo_16851	isocitrate dehydrogenase (NAD+)	IDH3	1.1.1.41	amino acid metabolism
KAH3743993.1	Pelo_14617	acetolactate synthase I/II/III large subunit	ILVB	2.2.1.6	amino acid metabolism
KAH3761496.1	Pelo_6723	acetolactate synthase I/II/III large subunit	ILVB	2.2.1.6	amino acid metabolism
KAH3765913.1	Pelo_2219	branched-chain amino acid aminotransferase	ILVE	2.6.1.42	amino acid metabolism
KAH3767950.1	Pelo_41	branched-chain amino acid aminotransferase	ILVE	2.6.1.42	amino acid metabolism
KAH3764424.1	Pelo_3722	3-isopropylmalate/(R)-2-methylmalate dehydratase large subunit	IPMI-L	4.2.1.33,4.2.1.35	amino acid metabolism
KAH3743031.1	Pelo_15573	3-isopropylmalate/(R)-2-methylmalate dehydratase small subunit	IPMI-S	4.2.1.33,4.2.1.35	amino acid metabolism
KAH3764720.1	Pelo_3426	threonine aldolase	ITAE	4.1.2.48	amino acid metabolism
KAH3744477.1	Pelo_14146	isovaleryl-CoA dehydrogenase	IVD	1.3.8.4	amino acid metabolism
KAH3765973.1	Pelo_2171	arylformamidase	KYNB	3.5.1.9	amino acid metabolism
KAH3742656.1	Pelo_15945	3-isopropylmalate dehydratase large subunit	LEUC	4.2.1.33,4.2.1.35	amino acid metabolism
KAH3742642.1	Pelo_15965	3-isopropylmalate dehydratase small subunit	LEUD	4.2.1.33,4.2.1.35	amino acid metabolism
KAH3757222.1	Pelo_10952	diaminopimelate decarboxylase	LYSA	4.1.1.20	amino acid metabolism
KAH3764882.1	Pelo_3305	cystathionine gamma-synthase	METB	2.5.1.48	amino acid metabolism
KAH3746024.1	Pelo_12596	Methionine adenosyltransferase	METK	2.5.1.6	amino acid metabolism
KAH3759797.1	Pelo_8359	Methionine adenosyltransferase	METK	2.5.1.6	amino acid metabolism
KAH3756307.1	Pelo_11871	Methionine gamma-lyase	MGL	4.4.1.11	amino acid metabolism
KAH3758379.1	Pelo_9800	5'-methylthioadenosine phosphorylase	mtaP, MTAP	2.4.2.28	amino acid metabolism
KAH3767209.1	Pelo_918	5-methyltetrahydrofolate--homocysteine methyltransferase	MTR	2.1.1.13	amino acid metabolism
KAH3756444.1	Pelo_11786	omega-amidase	NIT2	3.5.1.3	amino acid metabolism
KAH3759219.1	Pelo_8947	ornithine decarboxylase	ODC	4.1.1.17	amino acid metabolism
KAH3760103.1	Pelo_8046	Ornithine transcarbamylase	OTC	2.1.3.3	amino acid metabolism
KAH3745032.1	Pelo_13577	phenylacetate-CoA ligase	paaK	6.2.1.30	amino acid metabolism
KAH3759662.1	Pelo_8560	putrescine aminotransferase	PATA	2.6.1.82	amino acid metabolism
KAH3761602.1	Pelo_6605	cysteine-S-conjugate beta-lyase	patB, malY	4.4.1.13	amino acid metabolism
KAH3744710.1	Pelo_13876	Phosphoglycerate dehydrogenase	PGDH	1.1.1.95	amino acid metabolism
KAH3761954.1	Pelo_6177	Phosphoglycerate dehydrogenase	PGDH	1.1.1.95	amino acid metabolism
KAH3761677.1	Pelo_6477	pyrroline-5-carboxylate reductase	PROC	1.5.1.2	amino acid metabolism
KAH3743685.1	Pelo_14912	aminobutyraldehyde dehydrogenase	prr	1.2.1.19	amino acid metabolism
KAH3762593.1	Pelo_5554	Phosphoserine transaminase	PSAT	2.6.1.52	amino acid metabolism
KAH3756459.1	Pelo_11724	S-adenosyl homocysteine hydrolase	SAHH	3.3.1.1	amino acid metabolism
KAH3744557.1	Pelo_14042	Serine O-acetyltransferase	SAT	2.3.1.30	amino acid metabolism
KAH3757036.1	Pelo_11167	Serine O-acetyltransferase	SAT	2.3.1.30	amino acid metabolism
KAH3762516.1	Pelo_5628	L-serine ammonia-lyase	SDH	4.3.1.17	amino acid metabolism
KAH3745944.1	Pelo_12686	Selenophosphate synthetase	SEPHS	2.7.9.3	amino acid metabolism
KAH3743621.1	Pelo_14977	phosphoserine phosphatase	SERB	3.1.3.3	amino acid metabolism
KAH3742831.1	Pelo_15771	serine hydroxymethyltransferase, mitochondrial	SHMT	2.1.2.1	amino acid metabolism
KAH3757780.1	Pelo_10457	spermidine synthase	SPEE	2.5.1.16	amino acid metabolism
KAH3745178.1	Pelo_13414	serine racemase	SRR	5.1.1.18	amino acid metabolism
KAH3765058.1	Pelo_3063	threonine 3-dehydrogenase	TDH	1.1.1.103	amino acid metabolism
KAH3764415.1	Pelo_3713	Threonine dehydratase	THDH	4.3.1.19	amino acid metabolism
KAH3758797.1	Pelo_9398	homoserine kinase	THRB	2.7.1.39	amino acid metabolism
KAH3761843.1	Pelo_6329	threonine synthase	THRC	4.2.3.1	amino acid metabolism
KAH3757235.1	Pelo_10965	Tryptophanase	TNAA	4.1.99.1	amino acid metabolism
KAH3760789.1	Pelo_7397	thiosulfate/3-mercaptopyruvate sulfurtransferase	TST	2.8.1.1,2.8.1.2	amino acid metabolism
KAH3766981.1	Pelo_1146	thiosulfate/3-mercaptopyruvate sulfurtransferase	TST	2.8.1.1,2.8.1.2	amino acid metabolism
KAH3761857.1	Pelo_6343	urocanate hydratase	UROC	4.2.1.49	amino acid metabolism
KAH3731764.1	Pelo_17404	branched-chain amino acid aminotransferase		2.6.1.42	amino acid metabolism
KAH3742494.1	Pelo_16116	fumarylacetoacetate hydrolase family protein		3.7.1.5	amino acid metabolism
KAH3743090.1	Pelo_15508	nitrilase		3.5.5.1	amino acid metabolism
KAH3744498.1	Pelo_14126	3-methylcrotonyl-CoA carboxylase alpha subunit		6.4.1.4	amino acid metabolism
KAH3745665.1	Pelo_12959	amino acid aminotransferase			amino acid metabolism
KAH3760371.1	Pelo_7823	3-methylcrotonyl-CoA carboxylase beta subunit		6.4.1.4	amino acid metabolism
KAH3760945.1	Pelo_7230	Acyl-CoA synthetase			amino acid metabolism
KAH3762903.1	Pelo_5204	1-pyrroline-5-carboxylate dehydrogenase		1.2.1.88	amino acid metabolism
KAH3764416.1	Pelo_3714	methionine synthase / methylenetetrahydrofolate reductase (NADH)		2.1.1.13,1.5.1.54	amino acid metabolism
KAH3744766.1	Pelo_13848	ATP adenylyltransferase	AAT	2.7.7.53	purine and pyrimidine metabolism
KAH3745008.1	Pelo_13597	adenosine deaminase	ADA	3.5.4.4	purine and pyrimidine metabolism
KAH3756180.1	Pelo_12031	adenylate cyclase	ADC	4.6.1.1	purine and pyrimidine metabolism
KAH3762058.1	Pelo_6118	adenosine kinase	ADK	2.7.1.20	purine and pyrimidine metabolism
KAH3758283.1	Pelo_9992	adenylosuccinate lyase	ADSL	4.3.2.2	purine and pyrimidine metabolism
KAH3756077.1	Pelo_12132	adenylosuccinate synthase	ADSS	6.3.4.4	purine and pyrimidine metabolism
KAH3745149.1	Pelo_13469	adenylate kinase	AK	2.7.4.3	purine and pyrimidine metabolism
KAH3745432.1	Pelo_13181	adenylate kinase	AK	2.7.4.3	purine and pyrimidine metabolism
KAH3756823.1	Pelo_11411	adenylate kinase	AK	2.7.4.3	purine and pyrimidine metabolism
KAH3761263.1	Pelo_6903	adenylate kinase	AK	2.7.4.3	purine and pyrimidine metabolism
KAH3762626.1	Pelo_5587	adenylate kinase	AK	2.7.4.3	purine and pyrimidine metabolism
KAH3767724.1	Pelo_390	adenylate kinase	AK	2.7.4.3	purine and pyrimidine metabolism
KAH3731959.1	Pelo_17210	AMP deaminase	AMPD	3.5.4.6	purine and pyrimidine metabolism
KAH3732918.1	Pelo_16255	3',5'-cyclic-AMP phosphodiesterase	A-PDE	3.1.4.53	purine and pyrimidine metabolism
KAH3744460.1	Pelo_14129	3',5'-cyclic-AMP phosphodiesterase	A-PDE	3.1.4.53/PDE	purine and pyrimidine metabolism
KAH3744526.1	Pelo_14077	3',5'-cyclic-AMP phosphodiesterase	A-PDE	3.1.4.53/PDE	purine and pyrimidine metabolism
KAH3745379.1	Pelo_13234	3',5'-cyclic-AMP phosphodiesterase	A-PDE	3.1.4.53/PDE	purine and pyrimidine metabolism
KAH3745954.1	Pelo_12635	3',5'-cyclic-AMP phosphodiesterase	A-PDE	3.1.4.53/PDE	purine and pyrimidine metabolism
KAH3756086.1	Pelo_12141	3',5'-cyclic-AMP phosphodiesterase	A-PDE	3.1.4.53/PDE	purine and pyrimidine metabolism
KAH3756203.1	Pelo_11982	3',5'-cyclic-AMP phosphodiesterase	A-PDE	3.1.4.53/PDE	purine and pyrimidine metabolism
KAH3756279.1	Pelo_11914	3',5'-cyclic-AMP phosphodiesterase	A-PDE	3.1.4.53/PDE	purine and pyrimidine metabolism
KAH3756902.1	Pelo_11305	3',5'-cyclic-AMP phosphodiesterase	A-PDE	3.1.4.53/PDE	purine and pyrimidine metabolism
KAH3756925.1	Pelo_11234	3',5'-cyclic-AMP phosphodiesterase	A-PDE	3.1.4.53/PDE	purine and pyrimidine metabolism
KAH3757785.1	Pelo_10462	3',5'-cyclic-AMP phosphodiesterase	A-PDE	3.1.4.53/PDE	purine and pyrimidine metabolism
KAH3759353.1	Pelo_8831	3',5'-cyclic-AMP phosphodiesterase	A-PDE	3.1.4.53/PDE	purine and pyrimidine metabolism
KAH3760410.1	Pelo_7783	3',5'-cyclic-AMP phosphodiesterase	A-PDE	3.1.4.53/PDE	purine and pyrimidine metabolism
KAH3760509.1	Pelo_7670	3',5'-cyclic-AMP phosphodiesterase	A-PDE	3.1.4.53/PDE	purine and pyrimidine metabolism
KAH3764712.1	Pelo_3418	3',5'-cyclic-AMP phosphodiesterase	A-PDE	3.1.4.53/PDE	purine and pyrimidine metabolism
KAH3766236.1	Pelo_1910	3',5'-cyclic-AMP phosphodiesterase	A-PDE	3.1.4.53/PDE	purine and pyrimidine metabolism
KAH3767675.1	Pelo_444	3',5'-cyclic-AMP phosphodiesterase	A-PDE	3.1.4.53/PDE	purine and pyrimidine metabolism
KAH3744932.1	Pelo_13658	adenine phosphoribosyltransferase	APT	2.4.2.7	purine and pyrimidine metabolism
KAH3761211.1	Pelo_6965	ADPribose diphosphatase	ARD	3.6.1.13	purine and pyrimidine metabolism
KAH3743468.1	Pelo_15130	adenosine deaminase	ASDA	3.5.4.4	purine and pyrimidine metabolism
KAH3756637.1	Pelo_11578	adenosine deaminase	ASDA	3.5.4.4	purine and pyrimidine metabolism
KAH3760493.1	Pelo_7654	adenosine deaminase	ASDA	3.5.4.4	purine and pyrimidine metabolism
KAH3745775.1	Pelo_12811	cytidine deaminase	CDDA	3.5.4.5	purine and pyrimidine metabolism
KAH3744006.1	Pelo_14596	CTP synthase	CTPS	6.3.4.2	purine and pyrimidine metabolism
KAH3760523.1	Pelo_7684	dCTP deaminase	DCD	3.5.4.13	purine and pyrimidine metabolism
KAH3743391.1	Pelo_15201	dCTP diphosphatase	DCTPP	3.6.1.12	purine and pyrimidine metabolism
KAH3765234.1	Pelo_2925	dihydropyrimidinase	DHP	3.5.2.2	purine and pyrimidine metabolism
KAH3758833.1	Pelo_9352	dihydropyrimidine dehydrogenase (NAD+)	DPD	1.3.1.1	purine and pyrimidine metabolism
KAH3761813.1	Pelo_6298	dihydropyrimidine dehydrogenase (NAD+)	DPD	1.3.1.1	purine and pyrimidine metabolism
KAH3744937.1	Pelo_13663	dUTP diphosphatase	DUT	3.6.1.23	purine and pyrimidine metabolism
KAH3745367.1	Pelo_13222	ectonucleotide pyrophosphatase/phosphodiesterase family member 1/3	ENPP1_3	3.1.4.1,3.6.1.9	purine and pyrimidine metabolism
KAH3745148.1	Pelo_13468	guanine deaminase	GDA	3.5.4.3	purine and pyrimidine metabolism
KAH3745394.1	Pelo_13198	guanine deaminase	GDA	3.5.4.3	purine and pyrimidine metabolism
KAH3759827.1	Pelo_8389	guanylate kinase	GK	2.7.4.8	purine and pyrimidine metabolism
KAH3763093.1	Pelo_5050	guanylate kinase	GK	2.7.4.8	purine and pyrimidine metabolism
KAH3744813.1	Pelo_13778	guanylate cyclase 2D/E	GUCY2D	4.6.1.2	purine and pyrimidine metabolism
KAH3760158.1	Pelo_8025	guanylate cyclase	GUCY2F	4.6.1.2	purine and pyrimidine metabolism
KAH3759945.1	Pelo_8257	hypoxanthine phosphoribosyltransferase	hprT, hpt, HPRT1	2.4.2.8	purine and pyrimidine metabolism
KAH3765390.1	Pelo_2753	XTP/dITP diphosphohydrolase	ITPA	3.6.1.66	purine and pyrimidine metabolism
KAH3756745.1	Pelo_11421	nucleoside-diphosphate kinase	NDK	2.7.4.6	purine and pyrimidine metabolism
KAH3765834.1	Pelo_2369	nucleoside-diphosphate kinase	NDK	2.7.4.6	purine and pyrimidine metabolism
KAH3757928.1	Pelo_10222	adenosylcobalamin-dependent ribonucleoside-diphosphate reductase	NRDA	1.17.4.1	purine and pyrimidine metabolism
KAH3742832.1	Pelo_15772	7-methylguanosine nucleotidase	NT5C	3.1.3.91	purine and pyrimidine metabolism
KAH3732778.1	Pelo_16394	5'-nucleotidase	NT5E	3.1.3.5	purine and pyrimidine metabolism
KAH3755952.1	Pelo_12272	5'-nucleotidase	NT5E	3.1.3.5	purine and pyrimidine metabolism
KAH3765852.1	Pelo_2255	nucleoside-triphosphatase	NTPCR	3.6.1.15	purine and pyrimidine metabolism
KAH3762257.1	Pelo_5872	ADP-sugar pyrophosphatase	NUDT5	3.6.1.13,3.6.1.58,2.7.7.96	purine and pyrimidine metabolism
KAH3756915.1	Pelo_11318	3',5'-cyclic-nucleotide phosphodiesterase	PDE	3.1.4.17	purine and pyrimidine metabolism
KAH3763129.1	Pelo_5020	3',5'-cyclic-nucleotide phosphodiesterase	PDE	3.1.4.17	purine and pyrimidine metabolism
KAH3767345.1	Pelo_781	3',5'-cyclic-nucleotide phosphodiesterase	PDE	3.1.4.17	purine and pyrimidine metabolism
KAH3760783.1	Pelo_7391	purine-nucleoside phosphorylase	PNP	2.4.2.1	purine and pyrimidine metabolism
KAH3746222.1	Pelo_12361	sulfate adenylyltransferase	SAT	2.7.7.4	purine and pyrimidine metabolism
KAH3756762.1	Pelo_11438	thymidine kinase	TK	2.7.1.21	purine and pyrimidine metabolism
KAH3742819.1	Pelo_15783	thymidine monophosphate kinase	TMK	2.7.4.9	purine and pyrimidine metabolism
KAH3744718.1	Pelo_13884	uridine phosphorylase	UDP	2.4.2.3	purine and pyrimidine metabolism
KAH3745607.1	Pelo_13009	uridine kinase	UK	2.7.1.48	purine and pyrimidine metabolism
KAH3764163.1	Pelo_3955	uridine kinase	UK	2.7.1.48	purine and pyrimidine metabolism
KAH3766019.1	Pelo_2132	uridine kinase	UK	2.7.1.48	purine and pyrimidine metabolism
KAH3766303.1	Pelo_1833	uridine kinase	UK	2.7.1.48	purine and pyrimidine metabolism
KAH3767872.1	Pelo_250	uridine kinase	UK	2.7.1.48	purine and pyrimidine metabolism
KAH3743876.1	Pelo_14725	uracil phosphoribosyltransferase	UPRT	2.4.2.9	purine and pyrimidine metabolism
KAH3762317.1	Pelo_5841	uracil phosphoribosyltransferase	UPRT	2.4.2.9	purine and pyrimidine metabolism
KAH3744862.1	Pelo_13746	xanthine dehydrogenase	XDH	1.17.1.4	purine and pyrimidine metabolism
KAH3745573.1	Pelo_13022	xanthine dehydrogenase	XDH	1.17.1.4	purine and pyrimidine metabolism
KAH3763245.1	Pelo_4906	xanthine dehydrogenase	XDH	1.17.1.4	purine and pyrimidine metabolism
KAH3764386.1	Pelo_3762	xanthine dehydrogenase	XDH	1.17.1.4	purine and pyrimidine metabolism
KAH3743690.1	Pelo_14917	adenylate cyclase		4.6.1.1	purine and pyrimidine metabolism
KAH3743754.1	Pelo_14841	inosine/xanthosine triphosphatase		3.6.1.73	purine and pyrimidine metabolism
KAH3744549.1	Pelo_14063	adenylate cyclase		4.6.1.1	purine and pyrimidine metabolism
KAH3756877.1	Pelo_11280	pseudouridylate synthase / pseudouridine kinase		4.2.1.70,2.7.1.83	purine and pyrimidine metabolism
KAH3757839.1	Pelo_10391	adenosine-5'-phosphosulfate kinase, mitochondrial		2.7.7.4,2.7.1.25	purine and pyrimidine metabolism
KAH3758629.1	Pelo_9540	adenylate cyclase		4.6.1.1	purine and pyrimidine metabolism
KAH3759176.1	Pelo_9020	adenylate cyclase		4.6.1.1	purine and pyrimidine metabolism
KAH3759232.1	Pelo_8960	adenylate cyclase		4.6.1.1	purine and pyrimidine metabolism
KAH3760603.1	Pelo_7582	adenylate cyclase		4.6.1.1	purine and pyrimidine metabolism
KAH3760722.1	Pelo_7467	adenylate cyclase		4.6.1.1	purine and pyrimidine metabolism
KAH3762072.1	Pelo_6076	adenylate cyclase		4.6.1.1	purine and pyrimidine metabolism
KAH3767456.1	Pelo_668	adenylate cyclase		4.6.1.1	purine and pyrimidine metabolism
KAH3759499.1	Pelo_8692	molybdenum cofactor sulfurtransferase	ABA3	2.8.1.9	Cofactor metabolism
KAH3743314.1	Pelo_15280	biotinidase precursor	BTD	3.5.1.12	Cofactor metabolism
KAH3742739.1	Pelo_15858	phosphopantothenate---cysteine ligase (ATP)	COAB	6.3.2.51	Cofactor metabolism
KAH3760488.1	Pelo_7649	dephospho-CoA kinase	COAE	2.7.1.24	Cofactor metabolism
KAH3742470.1	Pelo_16129	dihydrofolate reductase	DHFR	1.5.1.3	Cofactor metabolism
KAH3756178.1	Pelo_12029	protoporphyrin/coproporphyrin ferrochelatase	FECH	4.98.1.1,4.99.1.9	Cofactor metabolism
KAH3743351.1	Pelo_15247	FAD synthetase	FLAD	2.7.7.2	Cofactor metabolism
KAH3743246.1	Pelo_15351	tetrahydrofolate dehydrogenase/cyclohydrolase	folD	1.5.1.5,3.5.4.9	Cofactor metabolism
KAH3743782.1	Pelo_14833	folylpolyglutamate synthase	FPGS	6.3.2.17	Cofactor metabolism
KAH3763439.1	Pelo_4704	folylpolyglutamate synthase	FPGS	6.3.2.17	Cofactor metabolism
KAH3744231.1	Pelo_14376	gamma-glutamyl hydrolase	GGH	3.4.19.9	Cofactor metabolism
KAH3744570.1	Pelo_14023	gamma-glutamyl hydrolase	GGH	3.4.19.9	Cofactor metabolism
KAH3757870.1	Pelo_10296	gamma-glutamyl hydrolase	GGH	3.4.19.9	Cofactor metabolism
KAH3746075.1	Pelo_12506	glutamate-1-semialdehyde 2,1-aminomutase	HEML	5.4.3.8	Cofactor metabolism
KAH3745462.1	Pelo_13161	biotin/lipoate protein ligase	HLCS	6.3.4.15	Cofactor metabolism
KAH3759399.1	Pelo_8765	lipoamide protein ligase, mitochondrial	LPLA	6.3.1.20	Cofactor metabolism
KAH3761155.1	Pelo_7030	4'-phosphopantetheinyl transferase	LYS5	2.7.8.-	Cofactor metabolism
KAH3745398.1	Pelo_13202	quinolinate synthase	nadA	2.5.1.72	Cofactor metabolism
KAH3744567.1	Pelo_14020	L-aspartate oxidase	nadB	1.4.3.16	Cofactor metabolism
KAH3756863.1	Pelo_11362	nicotinate-nucleotide pyrophosphorylase (carboxylating)	NADC	2.4.2.19	Cofactor metabolism
KAH3714478.1	Pelo_19012	NAD+ kinase	NADK	2.7.1.23	Cofactor metabolism
KAH3756906.1	Pelo_11309	NAD+ kinase	NADK	2.7.1.23	Cofactor metabolism
KAH3765421.1	Pelo_2725	NAD+ kinase	NADK	2.7.1.23	Cofactor metabolism
KAH3746070.1	Pelo_12554	NAD+ synthase	NADS	6.3.5.1	Cofactor metabolism
KAH3765782.1	Pelo_2317	NAD+ synthase (glutamine-hydrolysing)	NADS	6.3.5.1	Cofactor metabolism
KAH3759907.1	Pelo_8274	Nicotinate phosphoribosyltransferase	NAPRT	6.3.4.21	Cofactor metabolism
KAH3760419.1	Pelo_7747	NAD-dependent deacetylase	NDPA	2.3.1.286	Cofactor metabolism
KAH3756517.1	Pelo_11708	nicotinamide mononucleotide adenylyltransferase	NMNAT	2.7.7.1,2.7.7.18	Cofactor metabolism
KAH3758256.1	Pelo_9965	nicotinamide mononucleotide adenylyltransferase	NMNAT	2.7.7.1,2.7.7.18	Cofactor metabolism
KAH3758552.1	Pelo_9642	nicotinamide mononucleotide adenylyltransferase	NMNAT	2.7.7.1,2.7.7.18	Cofactor metabolism
KAH3761551.1	Pelo_6554	nicotinamide mononucleotide adenylyltransferase	NMNAT	2.7.7.1,2.7.7.18	Cofactor metabolism
KAH3761730.1	Pelo_6444	nicotinamide mononucleotide adenylyltransferase	NMNAT	2.7.7.1,2.7.7.18	Cofactor metabolism
KAH3757814.1	Pelo_10366	nicotinamide/nicotinate riboside kinase	NRK	2.7.1.22,2.7.1.173	Cofactor metabolism
KAH3743263.1	Pelo_15344	nicotinamide/nicotinate riboside kinase	NRK1	2.7.1.22,2.7.1.173	Cofactor metabolism
KAH3762821.1	Pelo_5363	type II pantothenate kinase	PANK	2.7.1.33	Cofactor metabolism
KAH3758884.1	Pelo_9323	type II pantothenate kinase	PANK1	2.7.1.33	Cofactor metabolism
KAH3743418.1	Pelo_15179	pyridoxine kinase	PDXK	2.7.1.35	Cofactor metabolism
KAH3731573.1	Pelo_17596	pyridoxal phosphate phosphatase	PHOSPHO2	3.1.3.74	Cofactor metabolism
KAH3765103.1	Pelo_3050	phosphopantothenoylcysteine decarboxylase	PPCDC	4.1.1.36	Cofactor metabolism
KAH3756879.1	Pelo_11282	dihydropteridine reductase	QDPR	1.5.1.34	Cofactor metabolism
KAH3757574.1	Pelo_10583	retinol dehydrogenase	RDH	1.1.1.300	Cofactor metabolism
KAH3745682.1	Pelo_12924	riboflavin kinase	RFK	2.7.1.26	Cofactor metabolism
KAH3746229.1	Pelo_12368	riboflavin kinase	RFK	2.7.1.26	Cofactor metabolism
KAH3743007.1	Pelo_15600	pseudouridine synthase	RIB	5.4.99.28	Cofactor metabolism
KAH3743084.1	Pelo_15530	NAD+-dependent protein deacetylase sirtuin 2	SIRT	2.3.1.286	Cofactor metabolism
KAH3745945.1	Pelo_12687	Thiaminase	TENA	2.7.1.49,2.7.4.7,3.5.99.2	Cofactor metabolism
KAH3714512.1	Pelo_18978	thiamine pyrophosphokinase	thiN	2.7.6.2	Cofactor metabolism
KAH3722472.1	Pelo_18822	molybdenum cofactor guanylyltransferase		2.7.7.77	Cofactor metabolism
KAH3731476.1	Pelo_17693	glutamyl-tRNA synthetase		6.1.1.17	Cofactor metabolism
KAH3744284.1	Pelo_14320	Peroxisomal NADH pyrophosphatase NUDT12		3.6.1.22	Cofactor metabolism
KAH3744548.1	Pelo_14062	pantetheine-phosphate adenylyltransferase		2.7.7.3	Cofactor metabolism
KAH3746099.1	Pelo_12477	alkaline phosphatase		3.1.3.1	Cofactor metabolism
KAH3746102.1	Pelo_12480	alkaline phosphatase		3.1.3.1	Cofactor metabolism
KAH3744778.1	Pelo_13821	long-chain acyl-CoA synthetase	ACSL, fadD	6.2.1.3	Fatty acid metabolism
KAH3746281.1	Pelo_12309	long-chain acyl-CoA synthetase	ACSL, fadD	6.2.1.3	Fatty acid metabolism
KAH3758930.1	Pelo_9246	long-chain acyl-CoA synthetase	ACSL, fadD	6.2.1.3	Fatty acid metabolism
KAH3759418.1	Pelo_8784	long-chain acyl-CoA synthetase	ACSL, fadD	6.2.1.3	Fatty acid metabolism
KAH3760777.1	Pelo_7404	long-chain acyl-CoA synthetase	ACSL, fadD	6.2.1.3	Fatty acid metabolism
KAH3761391.1	Pelo_6790	long-chain acyl-CoA synthetase	ACSL, fadD	6.2.1.3	Fatty acid metabolism
KAH3761595.1	Pelo_6598	long-chain acyl-CoA synthetase	ACSL, fadD	6.2.1.3	Fatty acid metabolism
KAH3761784.1	Pelo_6379	long-chain acyl-CoA synthetase	ACSL, fadD	6.2.1.3	Fatty acid metabolism
KAH3765296.1	Pelo_2820	long-chain acyl-CoA synthetase	ACSL, fadD	6.2.1.3	Fatty acid metabolism
KAH3767155.1	Pelo_952	long-chain acyl-CoA synthetase	ACSL, fadD	6.2.1.3	Fatty acid metabolism
KAH3761049.1	Pelo_7117	acyl-CoA oxidase	AXO	1.3.3.6	Fatty acid metabolism
KAH3764840.1	Pelo_3263	enoyl-CoA hydratase	ECHS1	4.2.1.17	Fatty acid metabolism
KAH3759772.1	Pelo_8404	elongation of very long chain fatty acids protein 2	ELOVL2	2.3.1.199	Fatty acid metabolism
KAH3763878.1	Pelo_4257	elongation of very long chain fatty acids protein 2	ELOVL2	2.3.1.199	Fatty acid metabolism
KAH3765219.1	Pelo_2910	elongation of very long chain fatty acids protein 2	ELOVL2	2.3.1.199	Fatty acid metabolism
KAH3745676.1	Pelo_12918	3-oxoacyl-[acyl-carrier protein] reductase	FABG	1.1.1.100	Fatty acid metabolism
KAH3745799.1	Pelo_12786	3-oxoacyl-[acyl-carrier protein] reductase	FABG	1.1.1.100	Fatty acid metabolism
KAH3746224.1	Pelo_12363	3-oxoacyl-[acyl-carrier protein] reductase	FABG	1.1.1.100	Fatty acid metabolism
KAH3723393.1	Pelo_17902	3-hydroxyacyl-CoA dehydrogenase	HADH	1.1.1.35	Fatty acid metabolism
KAH3767330.1	Pelo_792	17beta-estradiol 17-dehydrogenase / very-long-chain 3-oxoacyl-CoA reductase	HSD17B12, KAR, IFA38	1.1.1.62, 1.1.1.330	Fatty acid metabolism
KAH3767333.1	Pelo_795	17beta-estradiol 17-dehydrogenase / very-long-chain 3-oxoacyl-CoA reductase	HSD17B12, KAR, IFA38	1.1.1.62, 1.1.1.330	Fatty acid metabolism
KAH3744411.1	Pelo_14183	3-ketoacyl-CoA synthase	KCS	2.3.1.199	Fatty acid metabolism
KAH3760402.1	Pelo_7775	3-ketoacyl-CoA synthase	KCS	2.3.1.199	Fatty acid metabolism
KAH3765704.1	Pelo_2439	very-long-chain (3R)-3-hydroxyacyl-CoA dehydratase	PHS1, PAS2	4.2.1.134	Fatty acid metabolism
KAH3744533.1	Pelo_14084	palmitoyl-protein thioesterase	PPT	3.1.2.22	Fatty acid metabolism
KAH3766545.1	Pelo_1577	palmitoyl-protein thioesterase	PPT	3.1.2.22	Fatty acid metabolism
KAH3767338.1	Pelo_786	palmitoyl-protein thioesterase	PPT	3.1.2.22	Fatty acid metabolism
KAH3759342.1	Pelo_8820	very-long-chain enoyl-CoA reductase	TER, TSC13, CER10	1.3.1.93	Fatty acid metabolism
KAH3757107.1	Pelo_11135	acyl CoA:acetate/3-ketoacid CoA transferase	YDIF	2.8.3.8	Fatty acid metabolism
KAH3762170.1	Pelo_5981	acyl CoA:acetate/3-ketoacid CoA transferase	YDIF	2.8.3.8	Fatty acid metabolism
KAH3745836.1	Pelo_12764	anhydro-N-acetylmuramic acid kinase	ANMK	2.7.1.170	Nucleotide sugars metabolism
KAH3759024.1	Pelo_9149	cytochrome-b5 reductase	CYB5R	1.6.2.2	Nucleotide sugars metabolism
KAH3758605.1	Pelo_9589	UDP-glucose 4-epimerase	GALE	5.1.3.2	Nucleotide sugars metabolism
KAH3757642.1	Pelo_10539	GDPmannose 4,6-dehydratase	GMD	4.2.1.47	Nucleotide sugars metabolism
KAH3767368.1	Pelo_752	glucosamine-6-phosphate deaminase	GNPDA	3.5.99.6	Nucleotide sugars metabolism
KAH3731646.1	Pelo_17524	hexosaminidase	HEXA	3.2.1.52	Nucleotide sugars metabolism
KAH3745562.1	Pelo_13062	hexosaminidase	HEXA	3.2.1.52	Nucleotide sugars metabolism
KAH3757196.1	Pelo_11017	hexosaminidase	HEXA	3.2.1.52	Nucleotide sugars metabolism
KAH3758655.1	Pelo_9566	hexosaminidase	HEXA	3.2.1.52	Nucleotide sugars metabolism
KAH3759521.1	Pelo_8607	hexosaminidase	HEXA	3.2.1.52	Nucleotide sugars metabolism
KAH3760482.1	Pelo_7696	hexosaminidase	HEXA	3.2.1.52	Nucleotide sugars metabolism
KAH3760696.1	Pelo_7442	hexosaminidase	HEXA	3.2.1.52	Nucleotide sugars metabolism
KAH3757150.1	Pelo_11064	N-acetylglucosamine-6-phosphate deacetylase	NAGA	3.5.1.25	Nucleotide sugars metabolism
KAH3743466.1	Pelo_15151	dTDP-glucose 4,6-dehydratase	rfbB	4.2.1.46	Nucleotide sugars metabolism
KAH3722889.1	Pelo_18406	UDP-N-acetylglucosamine/UDP-N-acetylgalactosamine diphosphorylase	UAP	2.7.7.23,2.7.7.83	Nucleotide sugars metabolism
KAH3745424.1	Pelo_13173	UDPglucose 6-dehydrogenase	UGDH	1.1.1.22	Nucleotide sugars metabolism
KAH3757920.1	Pelo_10214	UDP-sugar pyrophosphorylase	USP	2.7.7.64	Nucleotide sugars metabolism
KAH3766403.1	Pelo_1724	coenzyme F420-0:L-glutamate ligase / coenzyme F420-1:gamma-L-glutamate ligase	cofE	6.3.2.31,6.3.2.34	?
KAH3743933.1	Pelo_14668	formate transporter
