# Supplementary material for: Hydrogenotrophic methanogenesis is the key process in the obligately syntrophic consortium of the anaerobic ameba Pelomyxa schiedti
Source: ISME J. 2023 Aug 26;17(11):1884–94. doi: 10.1038/s41396-023-01499-6 (PMC10579272; doi:10.1038/s41396-023-01499-6)
Supplement: Supplementary file 4 — Dataset 3 [file 41396_2023_1499_MOESM4_ESM.xlsx]

## Sheet: Dataset_3
Dataset 3: Gene annotation list for Ca. Vesiculincola pelomyxae
Locus tag	Gene length(bp)	Predicted gene product	abbrev	E.C. number	TPM
RUMPE_00500	420	hypothetical protein			233573
RUMPE_01086	342	hypothetical protein			156444
RUMPE_00074	372	type II toxin-antitoxin system PemK/MazF family toxin			60270.4
RUMPE_01055	201	spore coat associated protein CotJA	cotJA		55580.6
RUMPE_01305	843	hypothetical protein			47506.8
RUMPE_01054	279	spore coat protein CotJB	cotJB		41921.2
RUMPE_01032	279	hypothetical protein			29999.7
RUMPE_00254	192	Small, acid-soluble spore protein, alpha/beta type	sspD		28464.7
RUMPE_01053	615	spore coat protein JC	cotJC		19645.6
RUMPE_00368	465	SsrA-binding protein	smpB		10881.5
RUMPE_00248	279	zinc-ribbon domain containing protein			9765.48
RUMPE_00076	1476	4-alpha-glucanotransferase	malQ	2.4.1.25	9240.46
RUMPE_01303	600	Accessory gene regulator protein B	agrB	3.4.-.-	7612.92
RUMPE_01161	576	Adapter protein MecA	mecA		5439.4
RUMPE_01300	207	hypothetical protein			4910.56
RUMPE_01304	1374	hypothetical protein			4546.49
RUMPE_00964	312	30S ribosomal protein S10	rpsJ		4392.07
RUMPE_01212	240	ferrous iron transport protein A	feoA		4262.16
RUMPE_00035	1137	Cysteine desulfurase	iscS	2.8.1.7	3907.04
RUMPE_00912	450	cupin domain-containing protein			3116.65
RUMPE_00113	426	50S ribosomal protein L11	rplK		2703.26
RUMPE_00630	519	hypothetical protein			2683.7
RUMPE_01301	486	hypothetical protein			2621.04
RUMPE_01302	156	hypothetical protein			2556.89
RUMPE_00335	870	Dipicolinate synthase subunit A	spoVFA		2536.41
RUMPE_00267	429	30S ribosomal protein S12	rpsL		2271.95
RUMPE_01008	249	hypothetical protein			2170.32
RUMPE_00965	678	50S ribosomal protein L3	rplC		2106.53
RUMPE_00336	576	Dipicolinate synthase subunit B	spoVFB		2077.47
RUMPE_00969	276	30S ribosomal protein S19	rpsS		1981.32
RUMPE_00934	234	hypothetical protein			1910.79
RUMPE_00695	588	stage III sporulation protein AG			1876.42
RUMPE_01257	1215	Aspartokinase	lysC	2.7.2.4	1821.49
RUMPE_00034	1416	Sporulation protein YpeB	ypeB		1808.27
RUMPE_00356	489	hypothetical protein			1782.68
RUMPE_01039	888	hypothetical protein			1782.24
RUMPE_00981	501	30S ribosomal protein S5	rpsE		1707.88
RUMPE_00525	1479	Stage IV sporulation protein A	spoIVA		1681.22
RUMPE_00955	255	hypothetical protein			1665.13
RUMPE_01123	402	Nif11-like leader peptide family RiPP precursor			1608.36
RUMPE_01182	255	sporulation transcriptional regulator SpoIIID	spoIIID		1564.21
RUMPE_01007	135	hypothetical protein			1548.8
RUMPE_00972	426	50S ribosomal protein L16	rplP		1510.2
RUMPE_00957	393	hypothetical protein			1481.49
RUMPE_01194	1080	IS4 family transposase			1471.36
RUMPE_00268	471	30S ribosomal protein S7	rpsG		1427.38
RUMPE_00991	408	30S ribosomal protein S11	rpsK		1411.26
RUMPE_01258	2157	transglycosylase domain-containing protein			1400.33
RUMPE_00980	360	50S ribosomal protein L18	rplR		1376.04
RUMPE_00165	246	hypothetical protein			1372.99
RUMPE_00832	282	Spore protein YabP	yabP		1368.82
RUMPE_00239	516	hypothetical protein			1359.01
RUMPE_00966	624	50S ribosomal protein L4	rplD		1345.46
RUMPE_00482	1080	IS4 family transposase ISWpi18			1319.45
RUMPE_01210	273	hypothetical protein			1307.9
RUMPE_00979	549	50S ribosomal protein L6	rplF		1277.32
RUMPE_00976	321	50S ribosomal protein L24	rplX		1272.66
RUMPE_00115	249	Protein translocase subunit SecE	secE		1266.02
RUMPE_01107	561	Translation initiation factor IF-3	infC		1255.73
RUMPE_00077	189	hypothetical protein			1225.42
RUMPE_00160	285	10 kDa chaperonin	groS		1196.4
RUMPE_00112	693	50S ribosomal protein L1	rplA		1188.29
RUMPE_00048	243	hypothetical protein			1164.9
RUMPE_00272	1203	Elongation factor Tu	tuf		1160.48
RUMPE_00975	369	50S ribosomal protein L14	rplN		1159.42
RUMPE_00029	2634	Pyruvate, phosphate dikinase	ppdK	2.7.9.1	1158.95
RUMPE_01124	390	Nif11-like leader peptide family natural product precursor			1121.73
RUMPE_00114	522	Transcription termination/antitermination protein NusG	nusG		1109.22
RUMPE_01127	294	hypothetical protein			1083.18
RUMPE_01184	207	sporulation transcriptional regulator SpoIIID	spoIIID		1072.24
RUMPE_00438	522	Crossover junction endodeoxyribonuclease RuvC	ruvC	3.1.21.10	1053.76
RUMPE_00968	834	50S ribosomal protein L2	rplB		1052.96
RUMPE_00970	336	50S ribosomal protein L22	rplV		1043.52
RUMPE_01282	1284	hypothetical protein			1034.66
RUMPE_00011	1020	Glyceraldehyde-3-phosphate dehydrogenase A	gapA	1.2.1.12	1031.24
RUMPE_01272	2754	Protein translocase subunit SecA	secA	7.4.2.8	1018.51
RUMPE_00433	1254	UDP-N-acetylglucosamine 1-carboxyvinyltransferase	murA	2.5.1.7	1008.11
RUMPE_00164	357	hypothetical protein			1000.16
RUMPE_00794	1113	hypothetical protein			991.318
RUMPE_00163	372	hypothetical protein			968.477
RUMPE_00143	1743	NADP-reducing hydrogenase subunit HndD	hndD	1.12.1.3	948.593
RUMPE_00974	258	30S ribosomal protein S17	rpsQ		947.563
RUMPE_00073	1053	G5 domain-containing protein			943.94
RUMPE_00983	441	50S ribosomal protein L15	rplO		940.947
RUMPE_00569	555	acetylglutamate kinase			938.937
RUMPE_01104	294	30S ribosomal protein S6	rpsF		930.006
RUMPE_01056	474	Transcription elongation factor GreA	greA		929.729
RUMPE_00977	540	50S ribosomal protein L5	rplE		929.277
RUMPE_00982	180	50S ribosomal protein L30	rpmD		929.277
RUMPE_00049	243	hypothetical protein			926.629
RUMPE_01276	414	Stage V sporulation protein T	spoVT		924.615
RUMPE_00736	6162	hypothetical protein			915.112
RUMPE_00183	162	SCIFF domain-containing protein			913.392
RUMPE_01141	555	hypothetical protein			904.161
RUMPE_00110	444	hypothetical protein			898.365
RUMPE_00509	1197	Phosphoglycerate kinase	pgk	2.7.2.3	897.566
RUMPE_00494	375	stage V sporulation protein AE	spoVAE		892.106
RUMPE_00412	606	ATP-dependent Clp protease proteolytic subunit	clpP	3.4.21.92	891.766
RUMPE_00413	1314	ATP-dependent Clp protease ATP-binding subunit ClpX	clpX		888.639
RUMPE_00250	225	hypothetical protein			886.387
RUMPE_00712	189	50S ribosomal protein L28	rpmB		885.025
RUMPE_00355	642	hypothetical protein			861.802
RUMPE_00818	738	M23 family peptidase			836.872
RUMPE_01125	321	Nif11-like leader peptide family RiPP precursor			831.739
RUMPE_01126	321	Nif11-like leader peptide family natural product precursor			821.718
RUMPE_00271	2082	Elongation factor G	fusA		792.594
RUMPE_00176	1002	tRNA (adenosine(37)-N6)-threonylcarbamoyltransferase complex transferase subunit TsaD			786.525
RUMPE_00148	2076	Elongation factor G	fusA		776.291
RUMPE_00022	906	M14 family metallocarboxypeptidase			774.003
RUMPE_00993	951	DNA-directed RNA polymerase subunit alpha	rpoA	2.7.7.6	771.203
RUMPE_00586	735	30S ribosomal protein S2	rpsB		765.887
RUMPE_01052	381	50S ribosomal protein L7/L12	rplL		759.857
RUMPE_00743	300	YabP/YqfC family sporulation protein			750.57
RUMPE_01348	420	hypothetical protein			727.593
RUMPE_00419	273	hypothetical protein			706.973
RUMPE_00911	324	Arsenical resistance operon repressor	asrR		704.9
RUMPE_00984	1341	Protein translocase subunit SecY	secY		690.841
RUMPE_00891	156	hypothetical protein			680.462
RUMPE_00826	192	NHLP leader peptide family RiPP precursor			670.152
RUMPE_01237	1191	Cysteine desulfurase	iscS	2.8.1.7	669.814
RUMPE_00416	1164	D-alanyl-D-alanine carboxypeptidase DacF	dacF	3.4.16.4	666.006
RUMPE_00252	225	hypothetical protein			657.642
RUMPE_00161	1632	60 kDa chaperonin	groL	5.6.1.7	654.383
RUMPE_00289	246	preprotein translocase SecG subunit			653.806
RUMPE_00815	153	hypothetical protein			651.755
RUMPE_00971	666	30S ribosomal protein S3	rpsC		647.209
RUMPE_00978	399	30S ribosomal protein S8	rpsH		644.958
RUMPE_01002	1515	hypothetical protein			641.222
RUMPE_00334	264	30S ribosomal protein S15	rpsO		633.598
RUMPE_00546	1083	D-alanine--D-alanine ligase			623.742
RUMPE_00618	243	Extracellular matrix regulatory protein A	remA		622.165
RUMPE_00439	600	Holliday junction ATP-dependent DNA helicase RuvA	ruvA	5.6.2.4	616.539
RUMPE_00830	279	DNA-binding protein HU	hup		611.063
RUMPE_00733	324	hypothetical protein			605.618
RUMPE_00795	753	hypothetical protein			602.335
RUMPE_00251	225	hypothetical protein			600.456
RUMPE_00144	1842	NADP-reducing hydrogenase subunit HndC	hndC	1.12.1.3	593.75
RUMPE_00435	1188	Cell division protein FtsZ	ftsZ		592.983
RUMPE_00440	1023	Holliday junction ATP-dependent DNA helicase RuvB	ruvB	5.6.2.4	591.148
RUMPE_01103	456	Single-stranded DNA-binding protein	ssb		585.501
RUMPE_01120	288	Nif11-like leader peptide family RiPP precursor			580.798
RUMPE_00278	1140	peptidoglycan DD-metalloendopeptidase family protein			575.625
RUMPE_01216	567	Segregation and condensation protein B	scpB		561.651
RUMPE_00091	666	hypothetical protein			560.271
RUMPE_00642	1695	hypothetical protein			559.843
RUMPE_00615	285	50S ribosomal protein L27	rpmA		553.051
RUMPE_01130	2178	NHLP family bacteriocin export ABC transporter peptidase/permease/ATPase subunit			547.937
RUMPE_01115	276	Nif11-like leader peptide family natural product precursor			547.776
RUMPE_00146	498	NADP-reducing hydrogenase subunit HndA	hndA	1.12.1.3	542.58
RUMPE_01062	915	putative protein			541.395
RUMPE_00990	369	30S ribosomal protein S13	rpsM		540.48
RUMPE_01122	324	Nif11-like leader peptide family natural product precursor			536.121
RUMPE_00988	219	Translation initiation factor IF-1	infA		528.777
RUMPE_00883	1152	D-alanyl-D-alanine carboxypeptidase	dacB	3.4.16.4	527.744
RUMPE_01108	198	50S ribosomal protein L35	rpmI		519.875
RUMPE_00511	1518	2,3-bisphosphoglycerate-independent phosphoglycerate mutase	gpmI	5.4.2.12	519.169
RUMPE_00994	342	50S ribosomal protein L17	rplQ		517.31
RUMPE_00652	705	Uridylate kinase	pyrH	2.7.4.22	511.026
RUMPE_00388	678	H+/Na+-translocating ferredoxin:NAD+ oxidoreductase subunit E	rnfE		507.655
RUMPE_01292	1239	DEAD/DEAH box helicase			506.265
RUMPE_01279	609	Multifunctional CCA protein	cca	2.7.7.72	501.788
RUMPE_01068	12057	hypothetical protein			497.836
RUMPE_00967	291	50S ribosomal protein L23	rplW		497.432
RUMPE_01031	759	hypothetical protein			491.621
RUMPE_00109	477	hypothetical protein			485.544
RUMPE_00845	750	Translocation-enhancing protein TepA	tepA		484.654
RUMPE_00617	309	50S ribosomal protein L21	rplU		478.866
RUMPE_00986	750	Methionine aminopeptidase 1	map	3.4.11.18	476.076
RUMPE_00518	231	hypothetical protein			473.458
RUMPE_00665	633	Germination-specific N-acetylmuramoyl-L-alanine amidase	cwlD	3.5.1.28	467.518
RUMPE_00882	735	Ribosomal large subunit pseudouridine synthase B	rluB	5.4.99.22	463.909
RUMPE_00427	924	Ribosomal RNA small subunit methyltransferase H	rsmH	2.1.1.199	456.051
RUMPE_00375	681	Cell division ATP-binding protein FtsE	ftsE		453.459
RUMPE_00992	630	30S ribosomal protein S4	rpsD		449.321
RUMPE_00647	963	Polyribonucleotide nucleotidyltransferase	pnp	2.7.7.8	447.603
RUMPE_00057	483	hypothetical protein			439.553
RUMPE_00039	429	50S ribosomal protein L13	rplM		434.896
RUMPE_01260	171	Ferredoxin			432.659
RUMPE_00101	1941	DNA gyrase subunit B	gyrB	5.6.2.2	430.886
RUMPE_00959	210	hypothetical protein			428.897
RUMPE_01028	255	hypothetical protein			428.897
RUMPE_00258	363	hypothetical protein			425.352
RUMPE_00842	774	Stage 0 sporulation protein A	spo0A		423.91
RUMPE_00151	345	50S ribosomal protein L19	rplS		419.573
RUMPE_00167	453	CBS domain-containing protein			418.956
RUMPE_00303	1782	hypothetical protein			413.373
RUMPE_00653	555	Ribosome-recycling factor	frr		411.509
RUMPE_01245	711	hypothetical protein			398.132
RUMPE_01051	531	50S ribosomal protein L10	rplJ		393.761
RUMPE_01218	678	hypothetical protein			389.044
RUMPE_00389	573	H+/Na+-translocating ferredoxin:NAD+ oxidoreductase subunit G	rnfG		387.355
RUMPE_01058	1068	Tyrosine recombinase XerC	xerC		382.513
RUMPE_01005	228	hypothetical protein			380.928
RUMPE_00906	93	hypothetical protein			380.473
RUMPE_00462	1827	Asparagine synthetase	asnO	6.3.5.4	380.303
RUMPE_01029	255	hypothetical protein			378.438
RUMPE_00429	2229	Stage V sporulation protein D	spoVD		376.656
RUMPE_00519	693	hypothetical protein			375.981
RUMPE_00973	207	50S ribosomal protein L29	rpmC		372.954
RUMPE_00169	324	Cyclic di-AMP receptor A	darA		367.342
RUMPE_01350	126	hypothetical protein			357.414
RUMPE_00108	471	tRNA-specific adenosine deaminase	tadA	3.5.4.33	355.138
RUMPE_01111	1554	Ribonuclease Y	rny	3.1.-.-	351.894
RUMPE_00510	768	Triosephosphate isomerase	tpiA	5.3.1.1	351.83
RUMPE_00219	1119	RNA polymerase sigma factor SigA	sigA		350.707
RUMPE_00422	636	Sporulation protein YunB	yunB		348.985
RUMPE_01070	756	hypothetical protein			348.904
RUMPE_00558	1854	Chaperone protein DnaK	dnaK		347.004
RUMPE_00266	3543	DNA-directed RNA polymerase subunit beta'	rpoC	2.7.7.6	346.822
RUMPE_00043	501	hypothetical protein			346.713
RUMPE_01278	291	hypothetical protein			342.675
RUMPE_00041	255	hypothetical protein			340.595
RUMPE_00306	537	Inorganic pyrophosphatase	ppa	3.6.1.1	335.45
RUMPE_00346	1263	hypothetical protein			333.643
RUMPE_00565	435	hypothetical protein			332.765
RUMPE_00315	465	V/A-type H+/Na+-transporting ATPase subunit K	atpK		332.049
RUMPE_00174	816	Phosphatidylglycerol--prolipoprotein diacylglyceryl transferase	lgt	2.5.1.145	331.134
RUMPE_00881	477	hypothetical protein			330.439
RUMPE_00257	420	hypothetical protein			329.332
RUMPE_00014	1386	Enolase	eno	4.2.1.11	327.243
RUMPE_00179	1407	Cysteine--tRNA ligase	cysS	6.1.1.16	326.931
RUMPE_00526	1545	hypothetical protein			324.796
RUMPE_00357	1377	Glycine--tRNA ligase	glyQS	6.1.1.14	322.374
RUMPE_00431	1266	putative peptidoglycan glycosyltransferase FtsW	ftsW	2.4.1.129	317.607
RUMPE_00913	1596	hypothetical protein			314.417
RUMPE_01116	297	hypothetical protein			314.091
RUMPE_00884	1329	Glycerol-3-phosphate transporter	glpT		312.233
RUMPE_00828	258	hypothetical protein			311.698
RUMPE_00259	1389	Glutamate synthase [NADPH] small chain	gltD	1.4.1.13	310.325
RUMPE_00852	1044	Tryptophan--tRNA ligase 2	trpS2	6.1.1.2	305.034
RUMPE_00694	582	hypothetical protein			303.986
RUMPE_01214	405	putative spore protein YtfJ	ytfJ		301.816
RUMPE_00432	1116	UDP-N-acetylglucosamine--N-acetylmuramyl-(pentapeptide) pyrophosphoryl-undecaprenol N-acetylglucosamine transferase	murG	2.4.1.227	299.767
RUMPE_00294	1914	Threonine--tRNA ligase 2	thrZ	6.1.1.3	297.472
RUMPE_00749	522	QueT transporter family protein			295.791
RUMPE_00799	174	hypothetical protein			295.791
RUMPE_00515	867	Bifunctional NAD(P)H-hydrate repair enzyme Nnr	nnr		289.394
RUMPE_01117	312	hypothetical protein			288.681
RUMPE_00539	1539	ADP,ATP carrier protein 1	tlcA		288.439
RUMPE_00220	201	hypothetical protein			288.065
RUMPE_01025	660	Endonuclease III	nth	4.2.99.18	287.556
RUMPE_00650	414	hypothetical protein			287.485
RUMPE_00616	336	hypothetical protein			287.208
RUMPE_00421	1986	DNA ligase	ligA	6.5.1.2	286.687
RUMPE_01131	921	HlyD family efflux transporter periplasmic adaptor subunit			286.397
RUMPE_00318	1764	V-type ATP synthase alpha chain	atpA	7.1.2.2,7.2.2.1	284.472
RUMPE_00265	3768	DNA-directed RNA polymerase subunit beta	rpoB	2.7.7.6	284.281
RUMPE_01164	1113	sn-glycerol-3-phosphate ABC transporter ATP-binding protein UgpC			283.234
RUMPE_00989	114	50S ribosomal protein L36	rpmJ		282.169
RUMPE_00417	1296	Glucose-6-phosphate isomerase	pgi	5.3.1.9	280.471
RUMPE_00136	348	hypothetical protein			277.304
RUMPE_00157	1116	Protein RecA	recA		276.708
RUMPE_00603	771	Flavin-dependent thymidylate synthase	thyX	2.1.1.148	275.362
RUMPE_00437	519	hypothetical protein			272.709
RUMPE_01033	924	hypothetical protein			271.542
RUMPE_00643	783	RNA polymerase sigma-G factor	sigG		271.142
RUMPE_01217	726	Segregation and condensation protein A	scpA		270.276
RUMPE_00985	741	Adenylate kinase	adk	2.7.4.3	269.146
RUMPE_00632	3558	Pyruvate:ferredoxin oxidoreductase		1.2.7.1	267.609
RUMPE_00394	1086	FAD:protein FMN transferase	apbE	2.7.1.180	266.58
RUMPE_01222	402	hypothetical protein			264.06
RUMPE_00370	627	hypothetical protein			261.648
RUMPE_00098	1098	DNA replication and repair protein RecF	recF		260.737
RUMPE_00627	729	Protein phosphatase PrpC	prpC	3.1.3.16	260.339
RUMPE_00792	1017	Threonylcarbamoyl-AMP synthase	ywlC	2.7.7.87	259.362
RUMPE_00958	1593	hypothetical protein			258.469
RUMPE_00771	735	hypothetical protein			258.213
RUMPE_00141	627	TrkA family potassium uptake protein	trkA		256.517
RUMPE_00947	579	hypothetical protein			255.56
RUMPE_01231	303	hypothetical protein			254.79
RUMPE_00805	240	hypothetical protein			254.658
RUMPE_00745	507	Endoribonuclease YbeY	ybeY		253.785
RUMPE_00744	1173	hypothetical protein			252.292
RUMPE_00081	1128	hypothetical protein			250.95
RUMPE_00441	1410	Phosphoglucosamine mutase	glmM	5.4.2.10	250.95
RUMPE_00646	1113	Ger(x)C family spore germination protein	gerKC		248.552
RUMPE_00111	441	hypothetical protein			248.002
RUMPE_00859	2793	Isoleucine--tRNA ligase	ileS	6.1.1.5	247.618
RUMPE_00313	1029	V-type ATP synthase subunit C	atpC		246.96
RUMPE_01191	1383	UDP-N-acetylmuramate--L-alanine ligase	murC	6.3.2.8	246.546
RUMPE_00286	261	hypothetical protein			246.493
RUMPE_00693	588	hypothetical protein			246.178
RUMPE_00319	1404	V-type sodium ATPase subunit B	atpB		245.149
RUMPE_00802	369	hypothetical protein			244.088
RUMPE_01221	726	RNA polymerase sigma-E factor	sigE		243.691
RUMPE_01354	384	hypothetical protein			242.93
RUMPE_00561	1299	hypothetical protein			242.678
RUMPE_00262	666	L-serine dehydratase, beta chain	sdaB	4.3.1.17	241.496
RUMPE_00513	696	hypothetical protein			240.33
RUMPE_01324	174	hypothetical protein			240.33
RUMPE_01266	657	RNA polymerase sigma-F factor	sigF		239.908
RUMPE_00312	312	hypothetical protein			237.131
RUMPE_00407	627	Ribonuclease HII	rnhB	3.1.26.4	235.996
RUMPE_00961	1809	Elongation factor 4	lepA	3.6.5.-	232.942
RUMPE_00162	927	hypothetical protein			232.493
RUMPE_01121	291	hypothetical protein			232.135
RUMPE_01336	111	hypothetical protein			231.836
RUMPE_01010	405	Methylglyoxal synthase	mgsA	4.2.3.3	230.334
RUMPE_00946	447	hypothetical protein			230.28
RUMPE_00072	1314	hypothetical protein			230.116
RUMPE_00069	1149	hypothetical protein			229.566
RUMPE_00347	870	Cyclic di-AMP synthase CdaA	cdaA	2.7.7.85	229.238
RUMPE_01291	1239	hypothetical protein			228.468
RUMPE_00241	522	Anaerobic ribonucleoside-triphosphate reductase-activating protein	nrdG	1.97.1.-	228.006
RUMPE_01018	525	hypothetical protein			226.703
RUMPE_00788	1818	GTP-binding protein TypA/BipA	typA		226.48
RUMPE_00812	456	hypothetical protein			225.735
RUMPE_01027	642	putative sporulation protein YtaF	ytaF		225.472
RUMPE_00804	243	30S ribosomal protein S16	rpsP		225.039
RUMPE_00585	915	Elongation factor Ts	tsf		224.995
RUMPE_01160	873	Fatty acid-binding protein			224.766
RUMPE_00651	516	hypothetical protein			224.423
RUMPE_00644	1524	spore germination protein KA	gerKA		223.736
RUMPE_01026	2622	Calcium-transporting ATPase 1		7.2.2.10	223.282
RUMPE_00345	606	hypothetical protein			222.941
RUMPE_01101	1131	hypothetical protein			221.843
RUMPE_00559	1176	Chaperone protein DnaJ	dnaJ		221.56
RUMPE_01036	291	hypothetical protein			221.081
RUMPE_00908	1734	Arsenical pump-driving ATPase	arsA	7.3.2.7,7.3.-.-	220.756
RUMPE_01134	1401	alanine:cation symporter family protein			220.418
RUMPE_00757	891	4-hydroxy-tetrahydrodipicolinate synthase	dapA	4.3.3.7	220.225
RUMPE_01236	453	Iron-sulfur cluster assembly scaffold protein IscU	iscU		220.129
RUMPE_01238	441	Ribonuclease HI	rnhA	3.1.26.4	218.825
RUMPE_01335	957	hypothetical protein			218.482
RUMPE_01019	1182	hypothetical protein			217.714
RUMPE_01035	6045	hypothetical protein			217.641
RUMPE_00261	873	L-serine dehydratase, alpha chain	sdaA	4.3.1.17	217.396
RUMPE_00463	681	hypothetical protein			217.283
RUMPE_00738	534	hypothetical protein			216.858
RUMPE_00648	837	hypothetical protein			215.217
RUMPE_00666	912	putative cell division protein WhiA	whiA		215.154
RUMPE_00386	798	H+/Na+-translocating ferredoxin:NAD+ oxidoreductase subunit B	rnfB	7.1.1.11,7.2.1.2	213.642
RUMPE_01129	2190	NHLP bacteriocin export ABC transporter permease/ATPase subunit			211.511
RUMPE_01347	396	hypothetical protein			211.199
RUMPE_00547	183	50S ribosomal protein L32	rpmF		210.933
RUMPE_00127	912	tRNA pseudouridine synthase B	truB	5.4.99.25	208.1
RUMPE_01057	1500	Lysine--tRNA ligase	lysS	6.1.1.6	208.015
RUMPE_00623	993	Methionyl-tRNA formyltransferase	fmt	2.1.2.9	207.322
RUMPE_00145	978	hypothetical protein			207.212
RUMPE_01220	870	Sporulation sigma-E factor-processing peptidase	spoIIGA	3.4.23.-	207.054
RUMPE_00737	591	hypothetical protein			206.828
RUMPE_01165	234	ferrous iron transport protein A	feoA		206.2
RUMPE_00147	726	NUDIX domain-containing protein			203.815
RUMPE_00719	174	30S ribosomal protein S21	rpsU		203.356
RUMPE_00442	861	Ribosomal RNA large subunit methyltransferase K/L	rlmL	2.1.1.264	201.746
RUMPE_01118	288	hypothetical protein			201.045
RUMPE_00397	1218	Exodeoxyribonuclease 7 large subunit	xseA	3.1.11.6	200.715
RUMPE_00040	402	30S ribosomal protein S9	rpsI		200.045
RUMPE_01128	339	hypothetical protein			199.266
RUMPE_00050	243	hypothetical protein			198.563
RUMPE_00457	714	hypothetical protein			198.23
RUMPE_00910	1047	ACR3 family arsenite efflux transporter	asrB		196.629
RUMPE_00391	1347	H+/Na+-translocating ferredoxin:NAD+ oxidoreductase subunit C	rnfC	7.1.1.11,7.2.1.2	195.822
RUMPE_00361	1005	Cell shape-determining protein MreB	mreB		195.244
RUMPE_00140	660	TrkA family potassium uptake protein	trkA		194.953
RUMPE_00807	744	tRNA (guanine-N(1)-)-methyltransferase	trmD	2.1.1.228	194.56
RUMPE_01030	336	hypothetical protein			191.472
RUMPE_00787	846	Bifunctional protein FolD protein	folD	1.5.1.5,3.5.4.9	190.114
RUMPE_00742	1152	hypothetical protein			189.876
RUMPE_00242	2340	Anaerobic ribonucleoside-triphosphate reductase	nrdD	1.1.98.6	185.58
RUMPE_00095	1320	Chromosomal replication initiator protein DnaA	dnaA		185.206
RUMPE_00377	1221	hypothetical protein			184.415
RUMPE_00798	2358	Endonuclease MutS2	mutS2		184.164
RUMPE_00963	1329	GTPase Der	der		183.951
RUMPE_00426	420	Transcriptional regulator MraZ	mraZ		183.813
RUMPE_00159	669	UDP-N-acetylglucosamine pyrophosphorylase			182.714
RUMPE_00604	672	Thymidylate kinase	tmk	2.7.4.9	181.898
RUMPE_00223	921	transketolase	tktA	2.2.1.1	181.618
RUMPE_01064	2469	Negative regulator of genetic competence ClpC/MecB	clpC		179.793
RUMPE_00374	1086	Purine catabolism regulatory protein	pucR		177.72
RUMPE_00573	381	Glycine cleavage system H protein	gcvH		177.3
RUMPE_01230	327	DNA base-flipping protein	atl		177.068
RUMPE_00030	1287	UDP-N-acetylglucosamine 1-carboxyvinyltransferase	murA	2.5.1.7	174.958
RUMPE_00857	462	Cell division protein SepF	sepF		174.065
RUMPE_00233	444	hypothetical protein			173.877
RUMPE_00803	1335	Signal recognition particle protein	ffh		173.486
RUMPE_00305	1041	Putative lipoprotein YerB	yerB		173.042
RUMPE_00070	882	hypothetical protein			171.413
RUMPE_00038	939	Fructose-bisphosphate aldolase	fba	4.1.2.13	171.285
RUMPE_00385	696	Spore cortex-lytic enzyme	sleB		171.004
RUMPE_00683	1377	V-type sodium ATPase subunit B	ntpB		170.531
RUMPE_00633	2007	hypothetical protein			169.892
RUMPE_00284	1674	putative protein			169.099
RUMPE_00645	1068	GerAB/ArcD/ProY family transporter			168.667
RUMPE_00124	2613	Translation initiation factor IF-2	infB		168.654
RUMPE_00348	573	hypothetical protein			168.415
RUMPE_01084	690	RNA polymerase sigma-28 factor	sigK		167.829
RUMPE_01188	1113	Peptide chain release factor 2	prfB		167.628
RUMPE_00629	903	Small ribosomal subunit biogenesis GTPase	rsgA	3.6.1.-	167.427
RUMPE_00020	174	hypothetical protein			166.382
RUMPE_00847	930	hypothetical protein			166.025
RUMPE_00173	1281	hypothetical protein			165.733
RUMPE_00082	273	hypothetical protein			164.96
RUMPE_00004	861	hypothetical protein			164.386
RUMPE_00697	1137	hypothetical protein			164.09
RUMPE_00275	2532	hypothetical protein			163.885
RUMPE_00458	1218	hypothetical protein			163.741
RUMPE_00171	810	hypothetical protein			162.822
RUMPE_00343	1392	hypothetical protein			161.761
RUMPE_00564	558	Elongation factor P	efp		161.413
RUMPE_00333	2094	Polyribonucleotide nucleotidyltransferase	pnp	2.7.7.8	159.761
RUMPE_01168	633	hypothetical protein			157.533
RUMPE_00668	906	UDP-N-acetylenolpyruvoylglucosamine reductase	murB	1.3.1.98	156.221
RUMPE_00536	1011	Stage V sporulation protein AD	spoVAD		155.905
RUMPE_01024	1131	Queuine tRNA-ribosyltransferase	tgt	2.4.2.29	153.584
RUMPE_01268	339	Anti-sigma F factor antagonist	spoIIAA		151.822
RUMPE_00093	234	Putative membrane protein insertion efficiency factor	yidD		151.214
RUMPE_01181	2370	ATP-dependent DNA helicase PcrA	pcrA	3.6.4.12	150.657
RUMPE_00538	1035	putative murein peptide carboxypeptidase	ykfA	3.4.16.-	149.182
RUMPE_00501	1812	ATP-dependent zinc metalloprotease FtsH	ftsH	3.4.24.-	149.12
RUMPE_01063	972	hypothetical protein			148.923
RUMPE_00956	543	hypothetical protein			148.1
RUMPE_01232	609	Aminoglycoside 6-adenylyltransferase	aadK	2.7.7.-	147.896
RUMPE_00226	1371	Replicative DNA helicase	dnaC	3.6.4.12	147.815
RUMPE_01133	567	hypothetical protein			147.504
RUMPE_01119	240	hypothetical protein			147.433
RUMPE_00570	1755	Pyruvate kinase	pyk	2.7.1.40	146.631
RUMPE_00688	483	V-type sodium ATPase subunit K	ntpK		146.518
RUMPE_00351	1014	Linearmycin resistance ATP-binding protein LnrL	lnrL	3.6.3.-	145.926
RUMPE_00488	888	hypothetical protein			144.898
RUMPE_00672	1476	Glutamate--tRNA ligase	gltX	6.1.1.17	143.837
RUMPE_01085	1209	Acetate kinase	ackA	2.7.2.1	143.675
RUMPE_00874	180	hypothetical protein			142.966
RUMPE_00222	813	transketolase	tktA	2.2.1.1	142.438
RUMPE_00942	294	hypothetical protein			142.236
RUMPE_01337	816	hypothetical protein			141.914
RUMPE_01132	1137	amino acid ABC transporter substrate-binding protein			141.457
RUMPE_00748	1389	trk/ktr system potassium uptake protein	ktrB		141.267
RUMPE_01289	549	Protein LemA	lemA		140.622
RUMPE_00036	1173	putative tRNA sulfurtransferase	thiI	2.8.1.4	139.858
RUMPE_00399	876	Farnesyl diphosphate synthase		2.5.1.10	139.538
RUMPE_00218	1800	DNA primase	dnaG	2.7.7.-	139.392
RUMPE_00376	900	Cell division protein FtsX	ftsX		139.392
RUMPE_00189	1299	Proline--tRNA ligase	proS	6.1.1.15	138.673
RUMPE_01067	465	Transcriptional regulator CtsR	ctsR		138.354
RUMPE_01083	279	hypothetical protein			138.354
RUMPE_01353	1419	hypothetical protein			138.281
RUMPE_00486	1353	hypothetical protein			137.894
RUMPE_00307	1056	hypothetical protein			137.076
RUMPE_00692	777	Small-conductance mechanosensitive channel	mscS		136.618
RUMPE_01006	1605	oligopeptide transport system substrate-binding protein	oppA		136.285
RUMPE_00941	237	hypothetical protein			135.727
RUMPE_00663	1047	efflux RND transporter periplasmic adaptor subunit			135.182
RUMPE_00406	882	Ribosome biogenesis GTPase A	rbgA		134.942
RUMPE_00126	954	Bifunctional oligoribonuclease and PAP phosphatase NrnA	nrnA	3.1.3.7,3.1.13.3	134.873
RUMPE_00409	933	hypothetical protein			134.461
RUMPE_00042	1053	tRNA-specific 2-thiouridylase MnmA	mnmA	2.8.1.13	134.412
RUMPE_00087	816	Nucleoid occlusion protein	noc		134.03
RUMPE_00184	408	hypothetical protein			134.03
RUMPE_00371	96	hypothetical protein			134.03
RUMPE_00520	1008	hypothetical protein			134.03
RUMPE_00071	1203	hypothetical protein			133.696
RUMPE_00655	822	phosphatidate cytidylyltransferase		2.7.7.41	133.052
RUMPE_00382	1236	Tyrosine--tRNA ligase	tyrS	6.1.1.1	132.729
RUMPE_00484	558	Sporulation-specific N-acetylmuramoyl-L-alanine amidase	cwlC	3.5.1.28	132.589
RUMPE_00626	1068	putative dual-specificity RNA methyltransferase RlmN	rlmN	2.1.1.192	132.524
RUMPE_00768	2673	hypothetical protein			132.376
RUMPE_00658	1047	4-hydroxy-3-methylbut-2-en-1-yl diphosphate synthase (flavodoxin)	ispG	1.17.7.3	132.11
RUMPE_00378	831	hypothetical protein			131.611
RUMPE_01275	735	putative transcriptional regulatory protein YebC	yebC		131.295
RUMPE_00730	2232	DNA topoisomerase 1	topA	5.6.2.1	131.148
RUMPE_00527	1671	Formate--tetrahydrofolate ligase	fhs	6.3.4.3	130.902
RUMPE_01242	615	hypothetical protein			130.761
RUMPE_00229	1902	ATP-dependent zinc metalloprotease FtsH	ftsH	3.4.24.-	130.225
RUMPE_01290	1791	hypothetical protein			129.316
RUMPE_00691	2520	hypothetical protein			128.924
RUMPE_00097	225	hypothetical protein			128.669
RUMPE_00610	450	Polyribonucleotide nucleotidyltransferase	pnp	2.7.7.8	128.669
RUMPE_01211	2154	ferrous iron transport protein B	feoB		128.43
RUMPE_00506	606	Putative 3-methyladenine DNA glycosylase		3.2.2.-	127.395
RUMPE_00619	606	Guanylate kinase	gmk	2.7.4.8	127.395
RUMPE_00840	1062	hypothetical protein			127.215
RUMPE_01109	354	50S ribosomal protein L20	rplT		127.215
RUMPE_00310	558	Thymidine kinase	tdk	2.7.1.21	126.824
RUMPE_00099	255	hypothetical protein			126.146
RUMPE_00620	204	hypothetical protein			126.146
RUMPE_00960	153	hypothetical protein			126.146
RUMPE_00925	1596	hypothetical protein			124.961
RUMPE_00094	336	Ribonuclease P protein component	rnpA	3.1.26.5	124.457
RUMPE_00508	492	hypothetical protein			124.223
RUMPE_00609	312	hypothetical protein			123.72
RUMPE_00820	495	hypothetical protein			123.47
RUMPE_00809	1827	UvrABC system protein C	uvrC		123.246
RUMPE_00224	2043	Ribonuclease J1	rnjA	3.1.-.-	122.812
RUMPE_01094	1023	UDP-glucose 4-epimerase	galE	5.1.3.2	122.632
RUMPE_01271	684	Adenosylcobalamin/alpha-ribazole phosphatase	cobC	3.1.3.73	122.273
RUMPE_00002	948	hypothetical protein			122.154
RUMPE_00425	711	tRNA-cytidine(32) 2-sulfurtransferase	ttcA	2.8.1.-	122.154
RUMPE_00707	948	hypothetical protein			122.154
RUMPE_00487	957	hypothetical protein			121.005
RUMPE_00753	1206	DegT/DnrJ/EryC1/StrS family aminotransferase			120.027
RUMPE_00102	699	hypothetical protein			119.649
RUMPE_00217	999	Deoxyguanosinetriphosphate triphosphohydrolase			119.138
RUMPE_00998	219	hypothetical protein			117.506
RUMPE_00059	2622	Alanine--tRNA ligase	alaS	6.1.1.7	116.548
RUMPE_00354	2325	Stage II sporulation protein E	spoIIE	3.1.3.16	116.217
RUMPE_00170	969	hypothetical protein			116.187
RUMPE_00670	969	HPr kinase/phosphorylase	hprK	2.7.11.-	116.187
RUMPE_00168	1329	Arginine decarboxylase	speA	4.1.1.19	116.18
RUMPE_00577	1392	Dihydrolipoyl dehydrogenase	lpd	1.8.1.4	115.543
RUMPE_00676	558	dTDP-4-dehydrorhamnose 3,5-epimerase	rfbC	5.1.3.13	115.295
RUMPE_01102	252	30S ribosomal protein S18	rpsR		114.883
RUMPE_00001	1362	hypothetical protein			113.365
RUMPE_00696	483	hypothetical protein			113.218
RUMPE_00075	513	Nicotinamide-nucleotide amidohydrolase PncC	pncC	3.5.1.42	112.868
RUMPE_00816	228	Acyl carrier protein	acpP		112.868
RUMPE_00188	1827	Glutamine--fructose-6-phosphate aminotransferase [isomerizing]	glmS	2.6.1.16	112.682
RUMPE_01183	1257	hypothetical protein			112.598
RUMPE_00806	516	Ribosome maturation factor RimM	rimM		112.211
RUMPE_01158	1263	Processive diacylglycerol beta-glucosyltransferase	ugtP	2.4.1.315	112.063
RUMPE_00353	750	Exodeoxyribonuclease	exoA	3.1.11.2	111.513
RUMPE_00578	375	2-iminobutanoate/2-iminopropanoate deaminase	yabJ	3.5.99.10	111.513
RUMPE_01311	375	hypothetical protein			111.513
RUMPE_00403	1155	Peptidoglycan glycosyltransferase MrdB	mrdB	2.4.1.129	111.402
RUMPE_01338	582	hypothetical protein			110.54
RUMPE_00373	642	hypothetical protein			110.231
RUMPE_00125	351	Ribosome-binding factor A	rbfA		109.974
RUMPE_01081	795	Dihydropteroate synthase	folP	2.5.1.15	109.247
RUMPE_01267	444	Anti-sigma F factor	spoIIAB	2.7.11.1	108.673
RUMPE_01196	1425	hypothetical protein			108.353
RUMPE_00822	1722	Phosphoglucomutase	pgm	5.4.2.2	108.345
RUMPE_00240	357	hypothetical protein			108.125
RUMPE_00728	1071	Phosphate acyltransferase	plsX	2.3.1.274	108.125
RUMPE_00198	477	2-C-methyl-D-erythritol 2,4-cyclodiphosphate synthase	ispF	4.6.1.12	107.899
RUMPE_00155	507	hypothetical protein			107.859
RUMPE_00137	540	Rubrerythrin	rbr		107.224
RUMPE_00269	420	hypothetical protein			107.224
RUMPE_00772	840	hypothetical protein			107.224
RUMPE_01163	630	hypothetical protein			107.224
RUMPE_00531	633	Uracil phosphoribosyltransferase	upp	2.4.2.9	106.716
RUMPE_00331	429	Cytidine deaminase	cdd	3.5.4.5	104.975
RUMPE_00443	858	energy-coupling factor transporter ATPase	ecfA1	7.-.-.-	104.975
RUMPE_01255	1473	Glutamyl-tRNA(Gln) amidotransferase subunit A	gatA	6.3.5.7	104.822
RUMPE_00849	585	hypothetical protein			104.475
RUMPE_00128	924	Bifunctional riboflavin kinase/FMN adenylyltransferase	ribF	2.7.1.26,2.7.7.2	104.439
RUMPE_00654	771	Isoprenyl transferase	uppS	2.5.1.-	104.304
RUMPE_00365	1635	Holliday junction ATP-dependent DNA helicase RuvB	ruvB	3.6.4.12	104.273
RUMPE_00402	867	NAD kinase	nadK	2.7.1.23	103.885
RUMPE_00551	1116	glucose-1-phosphate adenylyltransferase GlcD	glgD		103.765
RUMPE_00781	2175	Lactococcin-G-processing and transport ATP-binding protein LagD	lagD	3.4.22.-	103.527
RUMPE_00277	2085	Glutamine synthetase	glnA	6.3.1.2	103.367
RUMPE_00843	1245	SpoIVB peptidase	spoIVB	3.4.21.116	103.349
RUMPE_00823	1746	hypothetical protein			103.171
RUMPE_00150	564	Signal peptidase I U	sipU	3.4.21.89	102.662
RUMPE_00671	1695	Glutamine--tRNA ligase	glnS	6.1.1.18	102.48
RUMPE_00175	1764	Phosphoenolpyruvate carboxykinase [GTP]	pckA	4.1.1.32	102.118
RUMPE_00329	885	general nucleoside transport system permease protein	nupC		101.772
RUMPE_00890	3132	hypothetical protein			101.678
RUMPE_00571	888	hypothetical protein			101.428
RUMPE_00393	381	hypothetical protein			101.314
RUMPE_00684	1779	V-type sodium ATPase catalytic subunit A	ntpA	7.1.2.2,7.2.2.1	101.257
RUMPE_00130	732	3-oxoacyl-[acyl-carrier-protein] reductase FabG	fabG	1.1.1.100	101.072
RUMPE_00172	1275	hypothetical protein			100.917
RUMPE_00475	1026	hypothetical protein			100.327
RUMPE_00207	1347	hypothetical protein			100.299
RUMPE_01254	1416	Aspartyl/glutamyl-tRNA(Asn/Gln) amidotransferase subunit B	gatB	6.3.5.-	99.955
RUMPE_01294	870	hypothetical protein			99.829
RUMPE_01317	777	hypothetical protein			99.358
RUMPE_00288	2106	Ribonuclease R	rnr	3.1.13.1	99.282
RUMPE_00791	621	Dephospho-CoA kinase	coaE	2.7.1.24	98.418
RUMPE_00760	1155	Tyrosine recombinase XerC	xerC		97.477
RUMPE_00808	264	HPr family phosphocarrier protein	ptsH		97.477
RUMPE_01037	2382	Calcium-transporting ATPase CtpE	ctpE	7.2.2.10	97.231
RUMPE_01201	1026	hypothetical protein			97.192
RUMPE_01020	927	hypothetical protein			97.161
RUMPE_00138	861	Protein DegV	degV		97.137
RUMPE_00667	864	Nucleotide-binding protein YvcJ	yvcJ		96.8
RUMPE_00837	2403	glycogen/starch/alpha-glucan phosphorylase			96.381
RUMPE_00920	168	hypothetical protein			95.736
RUMPE_00534	678	CMP/dCMP kinase	cmk	2.7.4.25	94.889
RUMPE_00080	885	Germination protease	gpr	3.4.24.78	94.503
RUMPE_01316	375	hypothetical protein			94.357
RUMPE_01016	1095	Ribosome-binding ATPase YchF	ychF		94.005
RUMPE_01100	2259	hypothetical protein			93.981
RUMPE_01243	1302	Cytochrome b6-f complex iron-sulfur subunit	petC	7.1.1.6	93.883
RUMPE_00227	1383	tRNA(Ile)-lysidine synthase	tilS	6.3.4.19	93.036
RUMPE_00574	1320	glycine dehydrogenase (decarboxylating) subunit 1	gcvPA	1.4.4.2	92.603
RUMPE_00418	417	hypothetical protein			92.568
RUMPE_00083	765	hypothetical protein			92.507
RUMPE_00485	279	hypothetical protein			92.236
RUMPE_00545	837	Glutamate racemase	murI	5.1.1.3	92.236
RUMPE_00290	3525	ATP-dependent helicase/nuclease subunit A	addA	3.1.-.-	92.167
RUMPE_00568	699	NitT/TauT family transport system ATP-binding protein			92.038
RUMPE_00304	771	Putative TrmH family tRNA/rRNA methyltransferase		2.1.1.-	91.787
RUMPE_00086	807	Sporulation initiation inhibitor protein Soj	soj	3.6.-.-	91.679
RUMPE_00340	246	hypothetical protein			91.533
RUMPE_00755	1026	S-adenosylmethionine:tRNA ribosyltransferase-isomerase	queA	2.4.99.17	90.921
RUMPE_01309	1701	hypothetical protein			90.772
RUMPE_00411	1281	Trigger factor	tig	5.2.1.8	90.4
RUMPE_00552	1425	Glycogen synthase	glgA	2.4.1.21	90.294
RUMPE_01012	1782	Aspartate--tRNA ligase	aspS	6.1.1.12	90.256
RUMPE_00773	861	hypothetical protein			89.665
RUMPE_01155	1077	CDP-glucose 4,6-dehydratase	rfbG	4.2.1.45	89.602
RUMPE_00120	1089	Polyisoprenyl-teichoic acid--peptidoglycan teichoic acid transferase TagU	tagU	2.7.8.-	88.615
RUMPE_01189	1425	putative M18 family aminopeptidase 1	apeA	3.4.11.-	88.037
RUMPE_00716	294	hypothetical protein			87.53
RUMPE_00735	588	hypothetical protein			87.53
RUMPE_00424	1329	D-alanyl-D-alanine carboxypeptidase DacF	dacF	3.4.16.4	87.135
RUMPE_00572	1074	Aminomethyltransferase	gcvT	2.1.2.10	86.858
RUMPE_00401	816	16S/23S rRNA (cytidine-2'-O)-methyltransferase TlyA	tlyA	2.1.1.226	86.725
RUMPE_00800	186	hypothetical protein			86.471
RUMPE_00886	969	zinc ABC transporter substrate-binding protein	znuA		86.311
RUMPE_00628	2097	Serine/threonine-protein kinase PrkC	prkC	2.7.11.1	85.902
RUMPE_00827	375	hypothetical protein			85.779
RUMPE_00367	603	Recombination protein RecR	recR		85.353
RUMPE_00156	264	30S ribosomal protein S20	rpsT		85.292
RUMPE_00096	1104	Beta sliding clamp	dnaN		84.497
RUMPE_00387	612	H+/Na+-translocating ferredoxin:NAD+ oxidoreductase subunit A	rnfA		84.097
RUMPE_01071	1305	hypothetical protein			83.807
RUMPE_01150	1806	Acetolactate synthase isozyme 1 large subunit	ilvB	2.2.1.6	83.713
RUMPE_01171	615	hypothetical protein			83.687
RUMPE_00756	1077	Aspartate-semialdehyde dehydrogenase	asd	1.2.1.11	83.629
RUMPE_00729	1308	Methylenetetrahydrofolate--tRNA-(uracil-5-)-methyltransferase TrmFO	trmFO	2.1.1.74	83.615
RUMPE_00580	231	hypothetical protein			83.551
RUMPE_00193	963	hypothetical protein			83.508
RUMPE_01215	579	hypothetical protein			83.335
RUMPE_01144	2631	Valine--tRNA ligase	valS	6.1.1.9	83.139
RUMPE_00408	387	hypothetical protein			83.12
RUMPE_00236	1395	Asparagine--tRNA ligase	asnS	6.1.1.22	83.012
RUMPE_01281	234	hypothetical protein			82.48
RUMPE_00765	861	hypothetical protein			82.193
RUMPE_01247	510	hypothetical protein			81.995
RUMPE_00701	981	hypothetical protein			81.976
RUMPE_00379	1413	tRNA-2-methylthio-N(6)-dimethylallyladenosine synthase	miaB	2.8.4.3	81.955
RUMPE_01022	864	Polyphosphate:ADP phosphotransferase		2.7.4.1	81.907
RUMPE_01050	747	3-oxoacyl-[acyl-carrier-protein] reductase FabG	fabG	1.1.1.100	81.818
RUMPE_00064	1182	LL-diaminopimelate aminotransferase	dapL	2.6.1.83	81.643
RUMPE_00987	237	hypothetical protein			81.436
RUMPE_00332	1344	Pyrimidine-nucleoside phosphorylase	pdp	2.4.2.2	81.376
RUMPE_00624	714	hypothetical protein			81.094
RUMPE_01253	1275	hypothetical protein			80.734
RUMPE_00793	1116	Peptide chain release factor 1	prfA		80.706
RUMPE_00903	1356	hypothetical protein			80.655
RUMPE_00013	1041	hypothetical protein			80.341
RUMPE_00724	921	Signal recognition particle receptor FtsY	ftsY		80.331
RUMPE_01004	1242	hypothetical protein			80.289
RUMPE_00905	1323	hypothetical protein			80.236
RUMPE_01088	930	Uridine kinase	udk	2.7.1.48	79.553
RUMPE_01235	162	hypothetical protein			79.425
RUMPE_00922	1380	Tyrosine recombinase XerC	xerC		79.253
RUMPE_00396	939	tRNA N6-adenosine threonylcarbamoyltransferase	tsaD	2.3.1.234	78.791
RUMPE_00685	327	V-type sodium ATPase subunit F	atpF		78.697
RUMPE_00703	573	Peptide deformylase	def	3.5.1.88	78.594
RUMPE_01270	696	hypothetical protein			78.569
RUMPE_00614	1272	GTPase Obg	obg	3.6.5.-	78.395
RUMPE_00234	825	ABC transporter permease subunit			77.981
RUMPE_00675	330	putative chaperone CsaA	csaA		77.981
RUMPE_00796	165	hypothetical protein			77.981
RUMPE_00103	579	hypothetical protein			77.779
RUMPE_00611	1161	Amidohydrolase			77.578
RUMPE_00190	747	tRNA (guanine-N(7)-)-methyltransferase	trmB	2.1.1.33	77.511
RUMPE_00588	249	hypothetical protein			77.511
RUMPE_00210	960	Glucokinase	glk	2.7.1.2	77.067
RUMPE_00758	753	4-hydroxy-tetrahydrodipicolinate reductase	dapB	1.17.1.8	76.894
RUMPE_00018	921	Pseudouridine-5'-phosphate glycosidase	psuG	4.2.1.70	76.838
RUMPE_00861	921	Ribosomal large subunit pseudouridine synthase D	rluD	5.4.99.23	76.838
RUMPE_00530	462	Ribose-5-phosphate isomerase B	rpiB	5.3.1.6	76.589
RUMPE_00810	546	Ribosomal RNA small subunit methyltransferase D	rsmD	2.1.1.171	76.589
RUMPE_00944	504	hypothetical protein			76.589
RUMPE_00575	1443	glycine dehydrogenase (decarboxylating) subunit 2	gcvPB	1.4.4.2	75.793
RUMPE_00885	426	Fur family transcriptional regulator			75.51
RUMPE_00068	1113	hypothetical protein			75.144
RUMPE_00211	1035	Putative aminopeptidase YsdC	ysdC	3.4.11.-	74.591
RUMPE_00727	690	Ribonuclease 3	rnc	3.1.26.3	74.591
RUMPE_00754	690	UDP-N-acetylgalactosamine-undecaprenyl-phosphate N-acetylgalactosaminephosphotransferase	wecA	2.7.8.40	74.591
RUMPE_00430	1038	Phospho-N-acetylmuramoyl-pentapeptide-transferase	mraY	2.7.8.13	74.375
RUMPE_00005	261	hypothetical protein			73.948
RUMPE_00428	435	Cell division protein FtsL	ftsL		73.948
RUMPE_00679	870	Glucose-1-phosphate thymidylyltransferase	rfbA	2.7.7.24	73.948
RUMPE_01329	960	ABC transporter substrate-binding protein			73.717
RUMPE_00085	873	Stage 0 sporulation protein J	spo0J		73.694
RUMPE_00887	699	High-affinity zinc uptake system ATP-binding protein ZnuC	znuC	7.2.2.20	73.63
RUMPE_00344	219	hypothetical protein			73.441
RUMPE_01223	396	hypothetical protein			73.107
RUMPE_00090	1368	tRNA modification GTPase MnmE	mnmE	3.6.-.-	72.894
RUMPE_01172	1368	23S rRNA (uracil-C(5))-methyltransferase RlmCD	rlmCD	2.1.1.189	72.894
RUMPE_00465	2835	UvrABC system protein A	uvrA		72.617
RUMPE_00466	1956	UvrABC system protein B	uvrB		72.36
RUMPE_00480	1425	hypothetical protein			72.235
RUMPE_00228	537	hypoxanthine phosphoribosyltransferase	hpt	2.4.2.8	71.882
RUMPE_00919	225	hypothetical protein			71.483
RUMPE_00935	270	hypothetical protein			71.483
RUMPE_00962	720	Glycerol-3-phosphate acyltransferase	plsY	2.3.1.275	71.483
RUMPE_00868	996	hypothetical protein			71.052
RUMPE_00470	816	hypothetical protein			70.957
RUMPE_00516	501	hypothetical protein			70.627
RUMPE_00447	1239	hypothetical protein			70.098
RUMPE_00056	459	hypothetical protein			70.081
RUMPE_00285	459	Transcriptional repressor NrdR	nrdR		70.081
RUMPE_00062	2250	hypothetical protein			70.053
RUMPE_00801	696	hypothetical protein			69.326
RUMPE_00092	933	Membrane protein insertase YidC	yidC		68.954
RUMPE_00514	375	Holo-[acyl-carrier-protein] synthase	acpS	2.7.8.7	68.624
RUMPE_00715	375	hypothetical protein			68.624
RUMPE_00493	1881	hypothetical protein			68.405
RUMPE_00858	666	hypothetical protein			67.619
RUMPE_00450	2286	ATP-dependent Clp protease ATP-binding subunit ClpE	clpE		67.543
RUMPE_01224	381	hypothetical protein			67.543
RUMPE_00489	861	hypothetical protein			67.249
RUMPE_01175	1437	hypothetical protein			67.155
RUMPE_01013	336	hypothetical protein			67.015
RUMPE_00187	867	Ribosomal RNA small subunit methyltransferase A	rsmA	2.1.1.182	66.783
RUMPE_00414	2409	Lon protease 1	lon1	3.4.21.53	66.765
RUMPE_00467	678	hypothetical protein			66.422
RUMPE_01146	678	Phosphoglycolate phosphatase	gph	3.1.3.18	66.422
RUMPE_01065	1020	Protein-arginine kinase	mcsB	2.7.14.1	66.227
RUMPE_01113	879	hypothetical protein			65.872
RUMPE_01147	1083	3-dehydroquinate synthase	aroB	4.2.3.4	65.344
RUMPE_00021	837	hypothetical protein			65.334
RUMPE_00225	444	50S ribosomal protein L9	rplI		65.204
RUMPE_00833	444	hypothetical protein			65.204
RUMPE_01135	1431	UDP-N-acetylmuramoyl-tripeptide--D-alanyl-D-alanine ligase	murF	6.3.2.10	65.189
RUMPE_00215	198	50S ribosomal protein L31	rpmE		64.984
RUMPE_00714	198	hypothetical protein			64.984
RUMPE_00186	1197	Alanine racemase 1	alr1	5.1.1.1	64.496
RUMPE_00517	798	Peptidoglycan-N-acetylmuramic acid deacetylase PdaA	pdaA	3.5.1.-	64.496
RUMPE_01248	2703	Magnesium-transporting ATPase, P-type 1	mgtA	7.2.2.14	64.263
RUMPE_00720	2409	Leucine--tRNA ligase	leuS	6.1.1.4	64.094
RUMPE_00836	1857	glycoside hydrolase family 13 protein			64.092
RUMPE_00247	201	hypothetical protein			64.014
RUMPE_00350	705	hypothetical protein			63.878
RUMPE_00195	1209	S-adenosylmethionine synthase	metK	2.5.1.6	63.856
RUMPE_00280	1518	hypothetical protein			63.572
RUMPE_00321	1122	Beta-hexosaminidase	nagZ	3.2.1.52	63.073
RUMPE_00380	408	hypothetical protein			63.073
RUMPE_01178	714	Ribitol-5-phosphate cytidylyltransferase	tarI	2.7.7.40	63.073
RUMPE_00358	1947	Peptidoglycan D,D-transpeptidase MrdA	mrdA	3.4.16.4	62.782
RUMPE_01330	873	ABC transporter permease			62.64
RUMPE_00856	720	Pyridoxal phosphate homeostasis protein			62.547
RUMPE_00221	207	hypothetical protein			62.159
RUMPE_00230	1983	DNA gyrase subunit B	gyrB	5.6.2.2	61.642
RUMPE_00231	2244	DNA gyrase subunit A	gyrA	5.6.2.2	61.64
RUMPE_00888	837	High-affinity zinc uptake system membrane protein ZnuB	znuB		61.491
RUMPE_00605	891	hypothetical protein			61.374
RUMPE_00778	1161	Tyrosine recombinase XerC	xerC		60.954
RUMPE_00556	1005	Heat-inducible transcription repressor HrcA	hrcA		60.814
RUMPE_00528	426	tRNA threonylcarbamoyladenosine biosynthesis protein TsaE	tsaE		60.408
RUMPE_00027	960	Ribose-phosphate pyrophosphokinase	prs	2.7.6.1	60.314
RUMPE_01208	1284	Threonylcarbamoyladenosine tRNA methylthiotransferase MtaB	mtaB	2.8.4.5	60.126
RUMPE_01166	2100	ferrous iron transport protein B	feoB		59.739
RUMPE_00023	270	Stage V sporulation protein S	spoVS		59.569
RUMPE_00420	540	hypothetical protein			59.569
RUMPE_01234	540	hypothetical protein			59.569
RUMPE_00132	1569	Methionine--tRNA ligase	metG	6.1.1.10	59.455
RUMPE_00012	921	hypothetical protein			59.375
RUMPE_00612	870	hypothetical protein			59.158
RUMPE_00662	1197	efflux ABC transporter, permease protein			59.121
RUMPE_01034	1857	UDP-N-acetyl-alpha-D-glucosamine C6 dehydratase	pglF	4.2.1.135	58.895
RUMPE_00178	438	Protein-arginine-phosphatase	ywlE	3.9.1.2	58.753
RUMPE_00192	1434	Adaptive-response sensory-kinase SasA	sasA	2.7.-.-	58.323
RUMPE_01173	1545	hypothetical protein			58.297
RUMPE_00434	828	Cell division protein DivIB	divIB		58.274
RUMPE_00686	885	V-type ATP synthase subunit C	atpC		58.156
RUMPE_00718	498	hypothetical protein			58.134
RUMPE_00003	888	hypothetical protein			57.959
RUMPE_00673	1998	Fructose-1,6-bisphosphatase class 3	fbp	3.1.3.11	57.959
RUMPE_01310	777	hypothetical protein			57.959
RUMPE_00206	2889	hypothetical protein			57.899
RUMPE_00915	2112	hypothetical protein			57.877
RUMPE_00105	2568	DNA gyrase subunit A	gyrA	5.6.2.2	57.621
RUMPE_00621	2463	primosomal protein N'	priA	5.6.2.4	57.465
RUMPE_01334	1233	hypothetical protein			57.395
RUMPE_00326	1065	Basic membrane lipoprotein A			57.388
RUMPE_00700	507	hypothetical protein			57.102
RUMPE_00634	735	arginine/lysine/histidine transport system ATP-binding protein	artM	7.4.2.1	56.894
RUMPE_00349	1482	hypothetical protein			56.434
RUMPE_00548	171	hypothetical protein			56.434
RUMPE_01207	1257	hypothetical protein			56.299
RUMPE_00863	2061	Polyphosphate kinase	ppk	2.7.4.1	56.187
RUMPE_01180	1032	hypothetical protein			56.106
RUMPE_00009	1161	Tyrosine recombinase XerC	xerC		55.413
RUMPE_01145	930	putative glycosyltransferase		2.4.-.-	55.342
RUMPE_00058	585	hypothetical protein			54.987
RUMPE_00860	471	Lipoprotein signal peptidase	lspA	3.4.23.36	54.637
RUMPE_00121	1062	Transcription termination/antitermination protein NusA	nusA		54.521
RUMPE_00846	2421	DNA translocase SpoIIIE	spoIIIE		54.476
RUMPE_01112	591	Biotin transporter BioY	bioY		54.429
RUMPE_00576	1005	Lipoate-protein ligase A	lplA	6.3.1.20	54.412
RUMPE_01190	774	Type III pantothenate kinase	coaX	2.7.1.33	54.028
RUMPE_01351	417	hypothetical protein			53.998
RUMPE_00656	1194	1-deoxy-D-xylulose 5-phosphate reductoisomerase	dxr	1.1.1.267	53.882
RUMPE_00158	600	Regulatory protein RecX	recX		53.612
RUMPE_01209	240	HPr family phosphocarrier protein	ptsH		53.612
RUMPE_00260	843	Dihydroorotate dehydrogenase B (NAD(+)), electron transfer subunit			53.421
RUMPE_00635	1452	arginine/lysine/histidine transport system permease protein	artQ		53.169
RUMPE_00579	1944	4-hydroxy-3-methylbut-2-enyl diphosphate reductase	ispH	1.17.7.4	52.95
RUMPE_01136	1458	UDP-N-acetylmuramoyl-L-alanyl-D-glutamate--2,6-di aminopimelate ligase	murE	6.3.2.13	52.95
RUMPE_00734	975	Diacylglycerol kinase	dagK	2.7.1.107	52.787
RUMPE_00008	183	hypothetical protein			52.733
RUMPE_01098	672	hypothetical protein			52.655
RUMPE_00320	612	V-type sodium ATPase subunit D	ntpD		52.561
RUMPE_00661	981	Tyrosine recombinase XerD	xerD		52.464
RUMPE_00131	123	hypothetical protein			52.305
RUMPE_00444	864	energy-coupling factor transporter ATPase	ecfA2	3.6.3.-	52.123
RUMPE_00918	2112	DNA primase	dnaG	2.7.7.-	51.784
RUMPE_00051	249	hypothetical protein			51.674
RUMPE_00540	249	hypothetical protein			51.674
RUMPE_00383	1434	hypothetical protein			51.593
RUMPE_00904	687	hypothetical protein			51.505
RUMPE_00608	1380	Endolytic murein transglycosylase	mltG	4.2.2.-	51.281
RUMPE_00446	753	tRNA pseudouridine synthase A	truA	5.4.99.12	51.263
RUMPE_01003	1506	Phosphomannomutase/phosphoglucomutase			51.263
RUMPE_00923	1821	hypothetical protein			51.227
RUMPE_00689	2019	V/A-type H+/Na+-transporting ATPase subunit I	atpI		50.983
RUMPE_00212	1014	Putative aminopeptidase YsdC	ysdC	3.4.11.-	50.757
RUMPE_01014	2157	Protein YhgF	yhgF		50.704
RUMPE_00390	954	H+/Na+-translocating ferredoxin:NAD+ oxidoreductase subunit D	rnfD	7.1.1.11,7.2.1.2	50.577
RUMPE_01082	573	GTP cyclohydrolase	folE	3.5.4.16	50.525
RUMPE_00613	387	Mini-ribonuclease 3	mrnC	3.1.26.-	49.872
RUMPE_01156	774	Glucose-1-phosphate cytidylyltransferase	rfbF	2.7.7.33	49.872
RUMPE_00106	648	Ribulose-phosphate 3-epimerase	rpe	5.1.3.1	49.641
RUMPE_00235	909	ABC transporter, ATP-binding protein			49.543
RUMPE_00287	261	hypothetical protein			49.299
RUMPE_00872	1047	hypothetical protein			49.157
RUMPE_00543	1704	Arginine--tRNA ligase	argS	6.1.1.19	49.082
RUMPE_00549	1908	1,4-alpha-glucan branching enzyme GlgB	glgB	2.4.1.18	48.892
RUMPE_00659	3759	DNA polymerase III PolC-type	polC	2.7.7.7	48.777
RUMPE_00316	264	V-type ATP synthase subunit F	atpF		48.738
RUMPE_00507	330	Thioredoxin 2	trxB		48.738
RUMPE_00835	1452	hypothetical protein			48.738
RUMPE_01229	792	hypothetical protein			48.738
RUMPE_00395	531	Transcription antitermination protein NusB	nusB		48.463
RUMPE_00044	1266	3-dehydro-bile acid delta(4,6)-reductase	baiN	1.3.1.114	48.276
RUMPE_00876	939	hypothetical protein			47.96
RUMPE_00274	537	hypothetical protein			47.921
RUMPE_01326	273	hypothetical protein			47.132
RUMPE_01179	888	hypothetical protein			47.092
RUMPE_01091	2187	GTP pyrophosphokinase			47.067
RUMPE_00308	960	tRNA-dihydrouridine synthase B	dusB	1.3.1.-	46.911
RUMPE_00636	1524	Na+/H+ antiporter NhaC	NhaC		46.436
RUMPE_01001	693	ABC transporter ATP-binding protein			46.417
RUMPE_00786	696	hypothetical protein			46.217
RUMPE_00916	279	hypothetical protein			46.118
RUMPE_00292	1263	Replication-associated recombination protein A	rarA		45.844
RUMPE_00867	984	hypothetical protein			45.766
RUMPE_00400	1899	1-deoxy-D-xylulose-5-phosphate synthase	dxs	2.2.1.7	45.735
RUMPE_00149	570	Signal peptidase I T	sipT	3.4.21.89	45.147
RUMPE_00790	573	Soluble lytic murein transglycosylase	slt	4.2.2.-	44.911
RUMPE_00814	1146	Ribosomal RNA large subunit methyltransferase L	rlmL	2.1.1.173	44.911
RUMPE_01307	1509	hypothetical protein			44.766
RUMPE_00089	1869	tRNA uridine 5-carboxymethylaminomethyl modification enzyme MnmG	mnmG		44.748
RUMPE_01273	867	4-diphosphocytidyl-2-C-methyl-D-erythritol kinase	ispE	2.7.1.148	44.522
RUMPE_00134	1377	Peptidoglycan D,D-transpeptidase MrdA	mrdA	3.4.16.4	44.385
RUMPE_00723	291	hypothetical protein			44.216
RUMPE_00850	582	Type-4 uracil-DNA glycosylase	udg	3.2.2.27	44.216
RUMPE_00637	1167	spermidine/putrescine transport system ATP-binding protein PotA	potA	7.6.2.11	44.103
RUMPE_00829	1755	Stage V sporulation protein B	spoVB		43.989
RUMPE_00937	147	hypothetical protein			43.765
RUMPE_00276	1110	hypothetical protein			43.469
RUMPE_00122	297	hypothetical protein			43.323
RUMPE_00834	1191	hypothetical protein			43.214
RUMPE_00415	597	putative GTP-binding protein EngB	engB		43.105
RUMPE_00436	600	dITP/XTP pyrophosphatase		3.6.1.66	42.89
RUMPE_00775	153	hypothetical protein			42.049
RUMPE_00107	933	hypothetical protein			41.373
RUMPE_00142	624	Riboflavin transporter	ribU		41.24
RUMPE_00844	795	5'-deoxynucleotidase	yfbR	3.1.3.89	40.462
RUMPE_00767	957	hypothetical protein			40.335
RUMPE_00055	969	ATP-dependent 6-phosphofructokinase	pfkA	2.7.1.11	39.836
RUMPE_00033	162	hypothetical protein			39.713
RUMPE_00133	810	D-aminoacyl-tRNA deacylase	dtd3	3.1.1.96	39.713
RUMPE_00598	810	hypothetical protein			39.713
RUMPE_00524	327	hypothetical protein			39.348
RUMPE_00669	738	putative phosphatase YcdX	ycdX	3.1.3.-	39.228
RUMPE_01143	414	Putative pre-16S rRNA nuclease	yrrK	3.1.-.-	38.849
RUMPE_00281	2160	hypothetical protein			38.72
RUMPE_01072	1497	Adaptive-response sensory-kinase SasA	sasA	2.7.-.-	38.678
RUMPE_00423	666	hypothetical protein			38.639
RUMPE_00641	1173	ABC transporter substrate-binding protein			38.392
RUMPE_00065	1512	carbohydrate ABC transporter substrate-binding protein			38.294
RUMPE_00118	843	Diaminopimelate epimerase	dapF	5.1.1.7	38.158
RUMPE_01240	843	Undecaprenyl-diphosphatase	uppP	3.6.1.27	38.158
RUMPE_01177	1014	ribitol-5-phosphate 2-dehydrogenase	tarJ	1.1.1.405	38.068
RUMPE_00079	1533	Stage V sporulation protein D	spoVD		37.77
RUMPE_01092	2046	Single-stranded-DNA-specific exonuclease RecJ	recJ	3.1.-.-	37.733
RUMPE_00249	600	RNA polymerase sigma-H factor	sigH		37.528
RUMPE_01021	1200	tRNA(Met) cytidine acetate ligase	tmcAL	6.3.4.-	37.528
RUMPE_00324	861	hypothetical protein			37.36
RUMPE_00532	690	hypothetical protein			37.295
RUMPE_00464	693	5'-methylthioadenosine/S-adenosylhomocysteine nucleosidase	mtnN	3.2.2.9	37.134
RUMPE_00854	954	tRNA dimethylallyltransferase	miaA	2.5.1.75	37.09
RUMPE_01187	1215	D-aspartate ligase		6.3.1.12	37.065
RUMPE_00595	1047	Undecaprenyl-phosphate 4-deoxy-4-formamido-L-arabinose transferase	arnC	2.4.2.53	36.868
RUMPE_01069	612	hypothetical protein			36.793
RUMPE_00875	525	hypothetical protein			36.763
RUMPE_00594	969	hypothetical protein			36.516
RUMPE_00152	1593	CTP synthase	pyrG	6.3.4.2	36.347
RUMPE_01048	1242	3-oxoacyl-[acyl-carrier-protein] synthase 2	fabF	2.3.1.179	36.259
RUMPE_00181	1332	Ribosomal protein S12 methylthiotransferase RimO	rimO	2.8.4.4	36.224
RUMPE_00866	1155	hypothetical protein			36.206
RUMPE_01244	357	hypothetical protein			36.042
RUMPE_00337	2349	hypothetical protein			35.604
RUMPE_00025	3471	Transcription-repair-coupling factor	mfd	3.6.4.-	35.216
RUMPE_00761	183	hypothetical protein			35.155
RUMPE_00153	1101	Heme chaperone HemW	hemW		35.06
RUMPE_00523	738	ABC transporter ATP-binding protein			34.87
RUMPE_00314	1938	V/A-type H+/Na+-transporting ATPase subunit I	atpI		34.856
RUMPE_00921	831	hypothetical protein			34.838
RUMPE_00017	924	Pseudouridine kinase	psuK	2.7.1.83	34.813
RUMPE_01087	1020	hypothetical protein			34.69
RUMPE_00283	1950	ATP-dependent DNA helicase RecG	recG	3.6.4.12	34.642
RUMPE_00246	930	hypothetical protein			34.588
RUMPE_00392	558	hypothetical protein			34.588
RUMPE_00869	372	hypothetical protein			34.588
RUMPE_00722	564	diadenosine tetraphosphatase			34.221
RUMPE_00740	570	Spore maturation protein A	spmA		33.86
RUMPE_00880	570	hypothetical protein			33.86
RUMPE_01099	381	hypothetical protein			33.771
RUMPE_00117	1530	Competence protein ComM	comM		33.639
RUMPE_01246	1149	hypothetical protein			33.595
RUMPE_00154	864	UTP--glucose-1-phosphate uridylyltransferase	galF	2.7.7.9	33.508
RUMPE_00293	672	hypothetical protein			33.508
RUMPE_00360	864	Cell shape-determining protein MreC	mreC		33.508
RUMPE_00468	963	Ribosomal large subunit pseudouridine synthase C	rluC	5.4.99.24	33.403
RUMPE_00297	966	Peptidoglycan-N-acetylglucosamine deacetylase		3.5.1.104	33.299
RUMPE_00873	387	hypothetical protein			33.248
RUMPE_00928	387	hypothetical protein			33.248
RUMPE_00024	777	2',3'-cyclic-nucleotide 2'-phosphodiesterase	ymdB	3.1.4.16	33.119
RUMPE_00243	1752	Rqc2 RqcH	rqcH		33.049
RUMPE_00084	1272	Serine--tRNA ligase	serS	6.1.1.11	32.875
RUMPE_01040	783	Acetyl-coenzyme A carboxylase carboxyl transferase subunit alpha	accA	6.4.1.2,2.1.3.15	32.866
RUMPE_00853	1962	DNA mismatch repair protein MutL	mutL		32.79
RUMPE_01149	789	hypothetical protein			32.616
RUMPE_00295	987	Putative glycosyltransferase EpsH	epsH	2.4.-.-	32.591
RUMPE_00238	396	hypothetical protein			32.492
RUMPE_00502	396	hypothetical protein			32.492
RUMPE_00929	99	hypothetical protein			32.492
RUMPE_00954	198	hypothetical protein			32.492
RUMPE_00563	1092	Aminopeptidase YpdF	ypdF	3.4.11.-	32.403
RUMPE_00410	699	3',5'-cyclic adenosine monophosphate phosphodiesterase CpdA	cpdA	3.1.4.53	32.213
RUMPE_00535	606	1-acyl-sn-glycerol-3-phosphate acyltransferase	plsC	2.3.1.51	31.849
RUMPE_00522	1011	ABC transporter substrate-binding protein			31.817
RUMPE_00311	810	Histidinol-phosphatase	hisK	3.1.3.15	31.77
RUMPE_00037	912	hypothetical protein			31.744
RUMPE_00129	507	hypothetical protein			31.723
RUMPE_01186	711	Aspartate racemase	racD	5.1.1.13	31.67
RUMPE_00404	408	hypothetical protein			31.537
RUMPE_00590	1020	Phenylalanine--tRNA ligase alpha subunit	pheS	6.1.1.20	31.537
RUMPE_01325	828	IS3 family transposase ISLmo5			31.079
RUMPE_00725	3564	Chromosome partition protein Smc	smc		30.687
RUMPE_00739	528	Spore maturation protein B	spmB		30.461
RUMPE_00938	318	hypothetical protein			30.346
RUMPE_01228	1488	Nucleotide-binding protein ExpZ	expZ		30.265
RUMPE_01114	213	hypothetical protein			30.204
RUMPE_01261	747	tRNA1(Val) (adenine(37)-N6)-methyltransferase	yfiC	2.1.1.223	30.143
RUMPE_00472	216	hypothetical protein			29.785
RUMPE_00819	432	hypothetical protein			29.785
RUMPE_01157	1302	hypothetical protein			29.647
RUMPE_01167	435	HTH-type transcriptional regulator MntR	mntR		29.579
RUMPE_00889	2622	Calcium-transporting ATPase 1		7.2.2.10	29.444
RUMPE_00678	879	dTDP-4-dehydrorhamnose reductase	rmlD	1.1.1.133	29.276
RUMPE_00550	1212	Glucose-1-phosphate adenylyltransferase GlcC	glgC	2.7.7.27	29.195
RUMPE_00751	1881	Glutamine-dependent NAD(+) synthetase	nadE	6.3.5.1	29.072
RUMPE_00237	1440	Putative aminotransferase			29.04
RUMPE_00766	891	hypothetical protein			28.882
RUMPE_00372	1458	hypothetical protein			28.681
RUMPE_00201	678	hypothetical protein			28.467
RUMPE_00537	681	Undecaprenyl phosphate N,N'-diacetylbacillosamine 1-phosphate transferase	pglC	2.7.8.36	28.341
RUMPE_00702	114	hypothetical protein			28.217
RUMPE_00865	1257	hypothetical protein			28.15
RUMPE_00780	2184	Toxin RTX-I translocation ATP-binding protein	apxIB		27.984
RUMPE_01106	1380	Multidrug resistance protein NorM	norM		27.972
RUMPE_00504	231	hypothetical protein			27.85
RUMPE_01319	1392	Tyrosine recombinase XerC	xerC		27.73
RUMPE_01250	465	hypothetical protein			27.671
RUMPE_01162	933	magnesium transporter CorA family protein	corA		27.582
RUMPE_00363	702	hypothetical protein			27.493
RUMPE_01249	939	Glycerol-3-phosphate dehydrogenase [NAD(P)+]	gpsA	1.1.1.94	27.406
RUMPE_01288	1884	ABC transporter ATP-binding protein/permease			27.318
RUMPE_00848	237	hypothetical protein			27.145
RUMPE_00317	594	V-type proton ATPase subunit E	atpE		27.077
RUMPE_00088	714	Ribosomal RNA small subunit methyltransferase G	rsmG	2.1.1.-	27.031
RUMPE_00600	735	Stage 0 sporulation protein A	spo0A		26.259
RUMPE_00741	246	hypothetical protein			26.152
RUMPE_00566	999	NitT/TauT family transport system substrate-binding protein			25.76
RUMPE_01312	1257	hypothetical protein			25.591
RUMPE_00273	504	hypothetical protein			25.53
RUMPE_01256	258	Glutamyl-tRNA(Gln) amidotransferase subunit C, chloroplastic/mitochondrial	GATC	6.3.5.-	24.936
RUMPE_00244	783	GTP cyclohydrolase			24.649
RUMPE_00381	2610	DNA mismatch repair protein MutS	mutS		24.649
RUMPE_00764	261	hypothetical protein			24.649
RUMPE_00200	1437	Fe hydrogenase			24.624
RUMPE_00557	528	Protein GrpE	grpE		24.369
RUMPE_00031	795	Putative metallo-hydrolase YycJ	yycJ	3.-.-.-	24.277
RUMPE_00359	531	hypothetical protein			24.231
RUMPE_00589	2397	Phenylalanine--tRNA ligase beta subunit	pheT	6.1.1.20	24.156
RUMPE_00813	534	Ribosome hibernation promotion factor	yvyD		24.095
RUMPE_01078	801	ABC transporter permease			24.095
RUMPE_01154	1338	CDP-4-dehydro-6-deoxyglucose reductase			24.041
RUMPE_00895	822	hypothetical protein			23.48
RUMPE_00047	2199	ATP-dependent RecD-like DNA helicase	recD2	3.6.4.12	23.405
RUMPE_00191	699	Transcriptional regulatory protein OmpR	ompR		23.009
RUMPE_00469	570	Phosphate propanoyltransferase	pduL	2.3.1.222	22.574
RUMPE_00599	291	hypothetical protein			22.108
RUMPE_01015	1026	hypothetical protein			21.946
RUMPE_01038	2367	hypothetical protein			21.744
RUMPE_00046	297	hypothetical protein			21.661
RUMPE_00180	600	CDP-diacylglycerol--glycerol-3-phosphate 3-phosphatidyltransferase	pgsA	2.7.8.5	21.445
RUMPE_00054	3465	DNA polymerase III subunit alpha	dnaE	2.7.7.7	21.352
RUMPE_00291	3321	ATP-dependent helicase/deoxyribonuclease subunit B	addB	3.1.-.-	21.309
RUMPE_00185	303	hypothetical protein			21.233
RUMPE_01023	606	Epoxyqueuosine reductase QueH	queH	1.17.99.6	21.233
RUMPE_00477	1218	hypothetical protein			21.128
RUMPE_00006	153	hypothetical protein			21.024
RUMPE_00639	306	hypothetical protein			21.024
RUMPE_00763	153	hypothetical protein			21.024
RUMPE_00405	462	hypothetical protein			20.888
RUMPE_01328	924	ABC transporter substrate-binding protein			20.888
RUMPE_00026	618	Peptidyl-tRNA hydrolase	pth	3.1.1.29	20.82
RUMPE_00862	1554	Guanosine-5'-triphosphate,3'-diphosphate pyrophosphatase	gppA	3.6.1.11,3.6.1.40	20.7
RUMPE_00587	312	hypothetical protein			20.62
RUMPE_00256	3441	hypothetical protein			20.566
RUMPE_00533	1254	3-dehydro-bile acid delta(4,6)-reductase	baiN	1.3.1.114	20.521
RUMPE_00690	315	V/A-type H+/Na+-transporting ATPase subunit G/H	atpG		20.424
RUMPE_00352	318	hypothetical protein			20.231
RUMPE_01142	318	hypothetical protein			20.231
RUMPE_01259	318	hypothetical protein			20.231
RUMPE_00909	645	arsenite efflux transporter metallochaperone ArsD			19.949
RUMPE_00123	324	hypothetical protein			19.856
RUMPE_01280	162	hypothetical protein			19.856
RUMPE_00750	978	hypothetical protein			19.735
RUMPE_01011	1317	Histidine--tRNA ligase	hisS	6.1.1.21	19.54
RUMPE_00601	675	hypothetical protein			19.062
RUMPE_00839	1017	hypothetical protein			18.978
RUMPE_01073	681	Transcriptional regulatory protein SrrA	srrA		18.894
RUMPE_00900	351	hypothetical protein			18.329
RUMPE_00491	354	hypothetical protein			18.174
RUMPE_01074	1428	hypothetical protein			18.021
RUMPE_00330	717	Deoxyribose-phosphate aldolase	deoC	4.1.2.4	17.945
RUMPE_00674	717	hypothetical protein			17.945
RUMPE_01321	180	hypothetical protein			17.871
RUMPE_01264	1449	hypothetical protein			17.76
RUMPE_00384	366	Inner membrane protein YccF	yccF		17.578
RUMPE_01331	738	ATP-binding cassette domain-containing protein			17.435
RUMPE_00797	741	DNA repair protein RecO	recO		17.364
RUMPE_01269	1302	Folylpolyglutamate synthase	fpgS	6.3.2.17	17.294
RUMPE_00567	750	NitT/TauT family transport system permease protein			17.156
RUMPE_01075	2253	D-inositol-3-phosphate glycosyltransferase	mshA	2.4.1.250	17.133
RUMPE_01322	192	hypothetical protein			16.754
RUMPE_01093	387	hypothetical protein			16.624
RUMPE_00521	783	ABC transporter permease			16.433
RUMPE_00732	801	23S rRNA (guanosine-2'-O-)-methyltransferase RlmB	rlmB	2.1.1.185	16.064
RUMPE_01284	1203	Uracil permease	uraA		16.044
RUMPE_00445	810	Energy-coupling factor transporter transmembrane protein EcfT	ecfT		15.885
RUMPE_00784	405	Serine-protein kinase RsbW	rsbW	2.7.11.1	15.885
RUMPE_00995	405	hypothetical protein			15.885
RUMPE_00270	408	hypothetical protein			15.768
RUMPE_00309	1656	Peptidoglycan glycosyltransferase MrdB	mrdB	2.4.1.129	15.54
RUMPE_00879	1065	hypothetical protein			15.102
RUMPE_01076	1755	hypothetical protein			14.663
RUMPE_00914	663	hypothetical protein			14.555
RUMPE_01041	2025	Acetyl-CoA carboxylase, biotin carboxylase subunit	accC	6.4.1.2,6.3.4.14	14.297
RUMPE_00512	453	S-ribosylhomocysteine lyase	luxS	4.4.1.21	14.202
RUMPE_00544	453	hypothetical protein			14.202
RUMPE_00214	1386	hypothetical protein			13.925
RUMPE_00135	2601	DNA polymerase I	polA	2.7.7.7	13.604
RUMPE_00541	477	Ribosome maturation factor RimP	rimP		13.487
RUMPE_01199	1218	hypothetical protein			13.205
RUMPE_01095	978	hypothetical protein			13.156
RUMPE_01176	984	Undecaprenyl-phosphate 4-deoxy-4-formamido-L-arabinose transferase	arnC	2.4.2.53	13.076
RUMPE_00821	501	hypothetical protein			12.841
RUMPE_00119	513	hypothetical protein			12.541
RUMPE_00596	1299	UDP-glucose 6-dehydrogenase	ugd	1.1.1.22	12.382
RUMPE_00045	2082	Cadmium, zinc and cobalt-transporting ATPase	cadA	3.6.3.3	12.36
RUMPE_00208	261	hypothetical protein			12.325
RUMPE_00625	1338	Ribosomal RNA small subunit methyltransferase B	rsmB	2.1.1.176	12.021
RUMPE_00104	537	hypothetical protein			11.98
RUMPE_00602	537	hypothetical protein			11.98
RUMPE_00203	540	hypothetical protein			11.914
RUMPE_01320	1080	hypothetical protein			11.914
RUMPE_00449	558	Putative cardiolipin synthase		2.7.8.41	11.529
RUMPE_00704	558	Putative ribosomal N-acetyltransferase YdaF	ydaF	2.3.1.-	11.529
RUMPE_01159	576	hypothetical protein			11.169
RUMPE_00681	1158	Ferrous-iron efflux pump FieF	fieF		11.111
RUMPE_00205	588	hypothetical protein			10.941
RUMPE_01251	1209	hypothetical protein			10.643
RUMPE_00897	609	hypothetical protein			10.564
RUMPE_00560	921	Ribosomal protein L11 methyltransferase	prmA	2.1.1.-	10.478
RUMPE_00459	621	hypothetical protein			10.36
RUMPE_00682	639	V-type sodium ATPase subunit D	ntpD		10.068
RUMPE_01044	966	Malonyl CoA-acyl carrier protein transacylase			9.99
RUMPE_00505	1935	hypothetical protein			9.974
RUMPE_00893	651	hypothetical protein			9.882
RUMPE_01090	654	Hydroxyacylglutathione hydrolase GloC	gloC	3.1.2.6	9.837
RUMPE_00747	666	hypothetical protein			9.66
RUMPE_01148	666	3-oxoacyl-[acyl-carrier-protein] reductase FabG	fabG	1.1.1.100	9.66
RUMPE_00877	336	hypothetical protein			9.574
RUMPE_00028	1017	Bifunctional protein GlmU	glmU	2.7.7.23,2.3.1.157	9.489
RUMPE_00060	339	Purine nucleoside phosphoramidase		3.9.1.-	9.489
RUMPE_00892	339	hypothetical protein			9.489
RUMPE_00182	1368	GTP 3',8-cyclase	moaA		9.406
RUMPE_00063	1032	putative protein YqeN	yqeN		9.351
RUMPE_01200	690	hypothetical protein			9.324
RUMPE_00263	699	hypothetical protein			9.204
RUMPE_00896	1419	Phosphoglycolate phosphatase	gph	3.1.3.18	9.068
RUMPE_00553	1065	hypothetical protein			9.061
RUMPE_01077	729	ABC transporter ATP-binding protein			8.825
RUMPE_00731	1167	hypothetical protein			8.269
RUMPE_01110	786	hypothetical protein			8.185
RUMPE_00945	414	hypothetical protein			7.77
RUMPE_01185	1842	Asparagine synthetase	asnB	6.3.5.4	6.985
RUMPE_00116	930	Putative glycosyltransferase CsbB	csbB	2.4.-.-	6.918
RUMPE_00622	465	Peptide deformylase 1	def1	3.5.1.88	6.918
RUMPE_01151	930	GDP-6-deoxy-D-mannose reductase	rmd	1.1.1.281	6.918
RUMPE_00811	477	Phosphopantetheine adenylyltransferase	coaD	2.7.7.3	6.744
RUMPE_00726	1005	hypothetical protein			6.401
RUMPE_00593	1020	Undecaprenyl-phosphate 4-deoxy-4-formamido-L-arabinose transferase	arnC	2.4.2.53	6.307
RUMPE_00657	1023	Regulator of sigma-W protease RasP	rasP	3.4.24.-	6.289
RUMPE_00825	1023	Putative mycofactocin radical SAM maturase MftC	mftC	2.-.-.-	6.289
RUMPE_01323	2286	hypothetical protein			5.629
RUMPE_00322	1173	Phosphopentomutase	deoB	5.4.2.7	5.485
RUMPE_01306	1179	hypothetical protein			5.457
RUMPE_01043	630	Bifunctional ligase/repressor BirA	birA	6.3.4.15	5.106
RUMPE_00555	1269	hypothetical protein			5.07
RUMPE_00932	678	hypothetical protein			4.744
RUMPE_01152	2061	hypothetical protein			4.682
RUMPE_00213	1389	UDP-N-acetylmuramoylalanine--D-glutamate ligase	murD	6.3.2.9	4.632
RUMPE_00752	1416	hypothetical protein			4.543
RUMPE_01097	708	hypothetical protein			4.543
RUMPE_00296	900	hypothetical protein			3.574
RUMPE_00554	1290	hypothetical protein			2.494
RUMPE_00007	357	hypothetical protein			0
RUMPE_00032	483	Ribosomal RNA large subunit methyltransferase H	rlmH	2.1.1.177	0
RUMPE_00052	246	hypothetical protein			0
RUMPE_00053	264	hypothetical protein			0
RUMPE_00061	180	hypothetical protein			0
RUMPE_00066	909	sugar ABC transporter permease			0
RUMPE_00067	837	carbohydrate ABC transporter substrate-binding protein			0
RUMPE_00078	252	hypothetical protein			0
RUMPE_00100	324	hypothetical protein			0
RUMPE_00139	276	hypothetical protein			0
RUMPE_00166	495	hypothetical protein			0
RUMPE_00177	453	[Ribosomal protein S18]-alanine N-acetyltransferase	rimI	2.3.1.266	0
RUMPE_00194	846	Release factor glutamine methyltransferase	prmC	2.1.1.297	0
RUMPE_00196	603	hypothetical protein			0
RUMPE_00199	699	2-C-methyl-D-erythritol 4-phosphate cytidylyltransferase	ispD	2.7.7.60	0
RUMPE_00202	195	hypothetical protein			0
RUMPE_00204	504	hypothetical protein			0
RUMPE_00209	708	tRNA threonylcarbamoyladenosine dehydratase	tcdA	6.1.-.-	0
RUMPE_00216	621	IMPACT family member YigZ	yigZ		0
RUMPE_00245	696	tRNA (adenine(22)-N(1))-methyltransferase	trmK	2.1.1.217	0
RUMPE_00253	216	hypothetical protein			0
RUMPE_00255	546	hypothetical protein			0
RUMPE_00279	768	hypothetical protein			0
RUMPE_00282	858	hypothetical protein			0
RUMPE_00298	393	hypothetical protein			0
RUMPE_00323	651	hypothetical protein			0
RUMPE_00325	726	Purine nucleoside phosphorylase	deoD	2.4.2.1	0
RUMPE_00327	1557	general nucleoside transport system ATP-binding protein	nupA		0
RUMPE_00328	1125	general nucleoside transport system permease protein	nupB		0
RUMPE_00362	447	Deoxyuridine 5'-triphosphate nucleotidohydrolase	dut	3.6.1.23	0
RUMPE_00366	351	Nucleoid-associated protein			0
RUMPE_00398	231	Exodeoxyribonuclease 7 small subunit	xseB	3.1.11.6	0
RUMPE_00448	714	hypothetical protein			0
RUMPE_00455	336	hypothetical protein			0
RUMPE_00473	288	hypothetical protein			0
RUMPE_00474	105	hypothetical protein			0
RUMPE_00476	690	hypothetical protein			0
RUMPE_00478	195	hypothetical protein			0
RUMPE_00479	303	hypothetical protein			0
RUMPE_00481	279	hypothetical protein			0
RUMPE_00483	228	hypothetical protein			0
RUMPE_00490	261	hypothetical protein			0
RUMPE_00492	225	hypothetical protein			0
RUMPE_00503	732	hypothetical protein			0
RUMPE_00529	705	tRNA threonylcarbamoyladenosine biosynthesis protein TsaB	tsaB		0
RUMPE_00542	1011	Chromosomal replication initiator protein DnaA	dnaA		0
RUMPE_00562	1515	hypothetical protein			0
RUMPE_00581	228	hypothetical protein			0
RUMPE_00582	108	hypothetical protein			0
RUMPE_00583	96	hypothetical protein			0
RUMPE_00584	147	hypothetical protein			0
RUMPE_00591	999	hypothetical protein			0
RUMPE_00592	930	hypothetical protein			0
RUMPE_00597	615	hypothetical protein			0
RUMPE_00606	870	hypothetical protein			0
RUMPE_00607	540	Protein/nucleic acid deglycase 3	yajL	3.1.2.-	0
RUMPE_00631	1395	hypothetical protein			0
RUMPE_00638	822	spermidine/putrescine transport system permease protein PotB	potB		0
RUMPE_00640	807	spermidine/putrescine transport system permease protein	potC		0
RUMPE_00649	351	hypothetical protein			0
RUMPE_00660	1035	D-lactate dehydrogenase	ldhA	1.1.1.28	0
RUMPE_00664	180	hypothetical protein			0
RUMPE_00677	1038	dTDP-glucose 4,6-dehydratase	rfbB	4.2.1.46	0
RUMPE_00680	774	N-acetylglucosaminyl-diphospho-decaprenol L-rhamnosyltransferase	wbbL	2.4.1.289	0
RUMPE_00687	594	V-type proton ATPase subunit E	atpE		0
RUMPE_00698	390	hypothetical protein			0
RUMPE_00699	195	hypothetical protein			0
RUMPE_00706	753	hypothetical protein			0
RUMPE_00709	462	Tryptophan-rich protein TspO	crtK-2		0
RUMPE_00710	1005	Spore photoproduct lyase	splB	4.1.99.14	0
RUMPE_00711	372	CrcB family protein			0
RUMPE_00713	273	hypothetical protein			0
RUMPE_00717	225	hypothetical protein			0
RUMPE_00721	321	Ribosomal silencing factor RsfS	rsfS		0
RUMPE_00746	915	GTPase Era	era		0
RUMPE_00762	357	hypothetical protein			0
RUMPE_00769	651	hypothetical protein			0
RUMPE_00770	279	hypothetical protein			0
RUMPE_00774	261	hypothetical protein			0
RUMPE_00776	357	hypothetical protein			0
RUMPE_00777	183	hypothetical protein			0
RUMPE_00782	600	hypothetical protein			0
RUMPE_00783	303	Putative anti-sigma factor antagonist BtrV	btrV		0
RUMPE_00785	342	hypothetical protein			0
RUMPE_00789	525	hypothetical protein			0
RUMPE_00817	213	hypothetical protein			0
RUMPE_00831	243	hypothetical protein			0
RUMPE_00838	735	Phospholipase C	plc	3.1.4.3	0
RUMPE_00841	354	hypothetical protein			0
RUMPE_00851	225	hypothetical protein			0
RUMPE_00855	1281	hypothetical protein			0
RUMPE_00864	480	hypothetical protein			0
RUMPE_00870	345	hypothetical protein			0
RUMPE_00871	486	hypothetical protein			0
RUMPE_00878	348	hypothetical protein			0
RUMPE_00894	1032	hypothetical protein			0
RUMPE_00898	510	hypothetical protein			0
RUMPE_00899	570	hypothetical protein			0
RUMPE_00901	606	ATP-binding cassette domain-containing protein			0
RUMPE_00902	1206	hypothetical protein			0
RUMPE_00907	186	hypothetical protein			0
RUMPE_00917	351	hypothetical protein			0
RUMPE_00924	657	hypothetical protein			0
RUMPE_00926	945	hypothetical protein			0
RUMPE_00927	435	hypothetical protein			0
RUMPE_00930	228	hypothetical protein			0
RUMPE_00931	147	hypothetical protein			0
RUMPE_00933	156	hypothetical protein			0
RUMPE_00936	222	hypothetical protein			0
RUMPE_00939	228	hypothetical protein			0
RUMPE_00940	174	hypothetical protein			0
RUMPE_00943	402	hypothetical protein			0
RUMPE_00948	501	hypothetical protein			0
RUMPE_00949	162	hypothetical protein			0
RUMPE_00950	144	hypothetical protein			0
RUMPE_00951	156	hypothetical protein			0
RUMPE_00952	246	hypothetical protein			0
RUMPE_00953	519	hypothetical protein			0
RUMPE_00996	402	hypothetical protein			0
RUMPE_00997	207	hypothetical protein			0
RUMPE_00999	501	hypothetical protein			0
RUMPE_01000	420	hypothetical protein			0
RUMPE_01009	411	hypothetical protein			0
RUMPE_01017	666	hypothetical protein			0
RUMPE_01042	426	acetyl-CoA carboxylase biotin carboxyl carrier protein	accB		0
RUMPE_01045	240	Acyl carrier protein	acpP		0
RUMPE_01046	408	3-hydroxyacyl-[acyl-carrier-protein] dehydratase FabZ	fabZ	4.2.1.59	0
RUMPE_01047	915	3-oxoacyl-[acyl-carrier-protein] synthase II			0
RUMPE_01049	876	hypothetical protein			0
RUMPE_01061	441	hypothetical protein			0
RUMPE_01066	510	Protein-arginine kinase activator protein	mcsA		0
RUMPE_01079	459	2-amino-4-hydroxy-6-hydroxymethyldihydropteridine diphosphokinase	folK	2.7.6.3	0
RUMPE_01080	369	Dihydroneopterin aldolase	folB	4.1.2.25,5.1.99.8,1.13.11.81	0
RUMPE_01089	1479	Oxygen-independent coproporphyrinogen-III oxidase-like protein HemZ	hemZ	1.3.98.3	0
RUMPE_01105	342	hypothetical protein			0
RUMPE_01153	387	hypothetical protein			0
RUMPE_01169	840	putative protein YpbG	ypbG		0
RUMPE_01170	456	hypothetical protein			0
RUMPE_01174	858	hypothetical protein			0
RUMPE_01192	717	Carboxy-S-adenosyl-L-methionine synthase	cmoA	2.1.3.-	0
RUMPE_01193	228	hypothetical protein			0
RUMPE_01195	279	hypothetical protein			0
RUMPE_01197	303	hypothetical protein			0
RUMPE_01198	195	hypothetical protein			0
RUMPE_01202	105	hypothetical protein			0
RUMPE_01203	288	hypothetical protein			0
RUMPE_01204	216	hypothetical protein			0
RUMPE_01219	177	hypothetical protein			0
RUMPE_01225	210	hypothetical protein			0
RUMPE_01226	309	hypothetical protein			0
RUMPE_01227	777	putative beta-lactamase YbxI	ybxI	3.5.2.6	0
RUMPE_01233	1752	Putative multidrug export ATP-binding/permease protein			0
RUMPE_01241	399	hypothetical protein			0
RUMPE_01252	99	hypothetical protein			0
RUMPE_01262	828	Ribosomal RNA small subunit methyltransferase I	rsmI	2.1.1.198	0
RUMPE_01263	756	Ribosomal RNA small subunit methyltransferase E	rsmE	2.1.1.193	0
RUMPE_01265	444	hypothetical protein			0
RUMPE_01274	609	hypothetical protein			0
RUMPE_01277	195	hypothetical protein			0
RUMPE_01283	765	Spore photoproduct lyase	splB	4.1.99.14	0
RUMPE_01285	294	hypothetical protein			0
RUMPE_01286	1533	putative ABC transporter ATP-binding protein YheS	yheS		0
RUMPE_01287	1752	ABC transporter ATP-binding protein/permease			0
RUMPE_01308	174	hypothetical protein			0
RUMPE_01313	186	hypothetical protein			0
RUMPE_01314	165	hypothetical protein			0
RUMPE_01315	216	hypothetical protein			0
RUMPE_01327	162	hypothetical protein			0
RUMPE_01332	120	hypothetical protein			0
RUMPE_01333	198	DNA primase	dnaG	2.7.7.-	0
RUMPE_01339	228	hypothetical protein			0
RUMPE_01340	102	hypothetical protein			0
RUMPE_01341	435	hypothetical protein			0
RUMPE_01342	387	hypothetical protein			0
RUMPE_01343	99	hypothetical protein			0
RUMPE_01344	228	hypothetical protein			0
RUMPE_01345	147	hypothetical protein			0
RUMPE_01346	678	hypothetical protein			0
RUMPE_01349	945	hypothetical protein			0
RUMPE_01352	360	hypothetical protein			0
