# Supplementary material for: Hydrogenotrophic methanogenesis is the key process in the obligately syntrophic consortium of the anaerobic ameba Pelomyxa schiedti
Source: ISME J. 2023 Aug 26;17(11):1884–94. doi: 10.1038/s41396-023-01499-6 (PMC10579272; doi:10.1038/s41396-023-01499-6)
Supplement: Supplementary file 5 — Dataset 4 [file 41396_2023_1499_MOESM5_ESM.xlsx]

## Sheet: Dataset_4
Dataset 4: Gene annotation list for Ca. Syntrophus pelomyxae
Locus tag	Gene length(bp)	Predicted gene product	abbrev	E.C. number	TPM
CSYNP_00008	1533	hypothetical protein			16992.4
CSYNP_03072	1191	isovaleryl-CoA dehydrogenase	ivd	1.3.8.4	15294
CSYNP_01901	123	hypothetical protein			12334.1
CSYNP_01883	276	hypothetical protein			11768.4
CSYNP_00012	972	Electron transfer flavoprotein subunit alpha	etfA		6698.65
CSYNP_00737	378	F-type H+-transporting ATPase subunit c	atpE		6684.76
CSYNP_02355	489	Major exported protein	hcpA		6408.34
CSYNP_03139	228	hypothetical protein			6086.72
CSYNP_02109	276	hypothetical protein			5875.2
CSYNP_00010	1971	Acetyl-coenzyme A synthetase	acsA	6.2.1.1	5804.37
CSYNP_00351	276	hypothetical protein			5803.11
CSYNP_01699	267	hypothetical protein			5775.16
CSYNP_01884	237	hypothetical protein			5666.69
CSYNP_01783	546	ATP synthase subunit delta	atpH		5511.59
CSYNP_01086	723	hypothetical protein			5414.4
CSYNP_02127	276	hypothetical protein			5406.62
CSYNP_00011	771	Electron transfer flavoprotein subunit beta	etfB		5290.22
CSYNP_01781	876	ATP synthase gamma chain	atpG		4888.92
CSYNP_02493	1674	Quinone-reactive Ni/Fe-hydrogenase large chain	hydB	1.12.5.1	4810.67
CSYNP_01782	1512	ATP synthase subunit alpha	atpA	7.1.2.2	4743.81
CSYNP_00956	294	pyruvate ferredoxin oxidoreductase delta subunit	porD	1.2.7.1	4686.48
CSYNP_01262	237	hypothetical protein			4617.3
CSYNP_01249	2445	K(+)-stimulated pyrophosphate-energized proton pump	hppA	7.1.3.1	4390.22
CSYNP_03201	546	Reverse rubrerythrin-1	rbr3A	1.11.1.1	4172.41
CSYNP_01690	375	hypothetical protein			4125.18
CSYNP_03056	1335	putative butyrate:acetyl-CoA coenzyme A-transferase		2.8.3.-	4068.7
CSYNP_01111	1290	Acetyl-CoA acetyltransferase	acat	2.3.1.9	4052.54
CSYNP_02126	237	hypothetical protein			3987.67
CSYNP_00624	579	Peptidoglycan-associated lipoprotein	pal		3968.97
CSYNP_01881	117	hypothetical protein			3911.25
CSYNP_02184	525	hypothetical protein			3856.11
CSYNP_03205	123	hypothetical protein			3760.9
CSYNP_02185	381	50S ribosomal protein L7/L12	rplL		3746.89
CSYNP_00145	405	methylmalonyl-CoA mutase, C-terminal domain	bhbA	5.4.99.2	3610.82
CSYNP_02514	375	hypothetical protein			3594.61
CSYNP_03051	771	Acyl CoA:acetate/3-ketoacid CoA transferase, beta subunit	atoA	2.8.3.12	3451.54
CSYNP_02907	150	hypothetical protein			3415.54
CSYNP_01780	1407	ATP synthase subunit beta	atpD	7.1.2.2	3397.37
CSYNP_02986	252	30S ribosomal protein S16	rpsP		3395.02
CSYNP_00144	972	putative GTPase		3.6.-.-	3249.54
CSYNP_02494	1197	Quinone-reactive Ni/Fe-hydrogenase small chain	hydA	1.12.5.1	3241.26
CSYNP_04056	357	hypothetical protein			3204.6
CSYNP_03054	1191	3-hydroxy-3-methylglutaryl-CoA lyase	hmgL	4.1.3.4	3190.77
CSYNP_01844	282	hypothetical protein			3174.95
CSYNP_00310	222	hypothetical protein			3159.22
CSYNP_03052	1680	3-methylcrotonyl-CoA carboxylase	liuB		3126.57
CSYNP_03050	993	Acyl CoA:acetate/3-ketoacid CoA transferase, alpha subunit	atoD	2.8.3.12	3080.63
CSYNP_00957	1164	pyruvate ferredoxin oxidoreductase alpha subunit	porA	1.2.7.1	3068.21
CSYNP_02492	666	Ni/Fe-hydrogenase 1 B-type cytochrome subunit	hydC		3009.85
CSYNP_02908	108	hypothetical protein			2993.67
CSYNP_02204	552	50S ribosomal protein L5	rplE		2946.61
CSYNP_02207	366	50S ribosomal protein L18	rplR		2921.94
CSYNP_02191	309	30S ribosomal protein S10	rpsJ		2897.53
CSYNP_03053	801	3-methylglutaconyl-CoA hydratase	ech	4.2.1.18	2887.58
CSYNP_01250	594	Peptidyl-tRNA hydrolase	pth	3.1.1.29	2872.25
CSYNP_02202	369	50S ribosomal protein L14	rplN		2803.82
CSYNP_02987	231	hypothetical protein			2734.68
CSYNP_02036	450	hypothetical protein			2719.17
CSYNP_03055	216	biotin carboxyl carrier protein			2717.33
CSYNP_00013	2232	EtfAB:quinone oxidoreductase		1.18.-.-	2694.3
CSYNP_00947	231	hypothetical protein			2583.95
CSYNP_00758	183	F420-non-reducing hydrogenase iron-sulfur subunit	mvhD		2582.18
CSYNP_00132	858	3-hydroxybutyryl-CoA dehydrogenase	mmgB	1.1.1.157	2574.01
CSYNP_04051	207	hypothetical protein			2571.15
CSYNP_02201	258	30S ribosomal protein S17	rpsQ		2564.16
CSYNP_03080	1158	Acryloyl-CoA reductase (NADH)	acrC	1.3.1.95	2521.41
CSYNP_00757	219	F420-non-reducing hydrogenase iron-sulfur subunit	mvhD		2498.4
CSYNP_00204	201	30S ribosomal protein S21	rpsU		2425.18
CSYNP_03078	855	3-hydroxybutyryl-CoA dehydrogenase	mmgB	1.1.1.157	2420.14
CSYNP_00511	99	hypothetical protein			2411.68
CSYNP_02208	498	30S ribosomal protein S5	rpsE		2367.19
CSYNP_02205	402	30S ribosomal protein S8	rpsH		2363.31
CSYNP_03079	1362	Acetyl-CoA acetyltransferase	acat	2.3.1.9	2326.36
CSYNP_02178	150	50S ribosomal protein L33	rpmG		2254.92
CSYNP_00146	1683	methylmalonyl-CoA mutase, N-terminal domain	bhbA	5.4.99.2	2201.84
CSYNP_02192	627	50S ribosomal protein L3	rplC		2189.55
CSYNP_00959	1920	formate dehydrogenase (NADP+) beta subunit	fdhB	1.17.1.10	2176.17
CSYNP_00958	951	pyruvate ferredoxin oxidoreductase beta subunit	porB	1.2.7.10	2128.77
CSYNP_00759	1008	formate dehydrogenase (coenzyme F420) beta subunit	fdhB	1.17.98.3,1.8.98.6	2126.82
CSYNP_02198	663	30S ribosomal protein S3	rpsC		2063.16
CSYNP_04171	186	hypothetical protein			2059.17
CSYNP_04213	711	Cytidylate kinase	cmk	2.7.4.25	2056.8
CSYNP_02210	276	50S ribosomal protein L15	rplO		2054.52
CSYNP_02190	1194	Elongation factor Tu	tufA		2041.3
CSYNP_01779	408	ATP synthase epsilon chain	atpC		2023.77
CSYNP_00760	522	heterodisulfide reductase subunit C2	hdrC2	1.8.7.3,1.8.98.4,1.8.98.5,1.8.98.6	2001.07
CSYNP_02216	630	30S ribosomal protein S4	rpsD		1997.53
CSYNP_00352	246	hypothetical protein			1981.55
CSYNP_00468	201	Cold shock protein 2	cspL		1979.74
CSYNP_02199	423	50S ribosomal protein L16	rplP		1952.01
CSYNP_03151	162	hypothetical protein			1903.66
CSYNP_01918	372	F-type H+-transporting ATPase subunit c	atpE		1898.71
CSYNP_02197	333	50S ribosomal protein L22	rplV		1897.03
CSYNP_01784	603	ATP synthase subunit b	atpF		1889
CSYNP_02391	1575	fumarate reductase flavoprotein subunit			1869.63
CSYNP_01738	978	D-gamma-glutamyl-meso-diaminopimelic acid endopeptidase CwlS	cwlS	3.4.19.11	1825.87
CSYNP_02206	540	50S ribosomal protein L6	rplF		1823.83
CSYNP_04261	381	hypothetical protein			1775.53
CSYNP_02200	192	50S ribosomal protein L29	rpmC		1761.66
CSYNP_02513	465	Anti-sigma F factor	spoIIAB	2.7.11.1	1743.61
CSYNP_02392	720	hypothetical protein			1727.12
CSYNP_01785	429	ATP synthase subunit b	atpF		1716
CSYNP_02354	1488	hypothetical protein			1674.74
CSYNP_02215	393	30S ribosomal protein S11	rpsK		1670.69
CSYNP_03082	909	Acyl CoA:acetate/3-ketoacid CoA transferase, beta subunit	atoA	2.8.3.12	1663.5
CSYNP_00510	204	hypothetical protein			1658.03
CSYNP_03077	783	enoyl-CoA hydratase	crt	4.2.1.17	1658.03
CSYNP_03001	1443	hypothetical protein			1644.24
CSYNP_01400	837	4-hydroxy-tetrahydrodipicolinate reductase	dapB	1.17.1.8	1640.2
CSYNP_03024	924	3-keto-5-aminohexanoate cleavage enzyme	kce	2.3.1.247	1620.35
CSYNP_02203	321	50S ribosomal protein L24	rplX		1611.54
CSYNP_02943	882	Pyridoxal 5'-phosphate synthase subunit PdxS	pdxS	4.3.3.6	1573.44
CSYNP_02189	471	30S ribosomal protein S7	rpsG		1562.98
CSYNP_02209	189	50S ribosomal protein L30	rpmD		1552.76
CSYNP_01029	276	hypothetical protein			1549.9
CSYNP_02472	1005	Glyceraldehyde-3-phosphate dehydrogenase	gapA	1.2.1.12	1539.25
CSYNP_00669	279	hypothetical protein			1533.23
CSYNP_00623	840	Cell division coordinator CpoB	cpoB		1527.76
CSYNP_02988	522	Ribosome maturation factor RimM	rimM		1524.63
CSYNP_02217	1005	DNA-directed RNA polymerase subunit alpha	rpoA	2.7.7.6	1479.86
CSYNP_00960	708	bidirectional [NiFe] hydrogenase diaphorase subunit	hoxU	7.1.1.2	1468.34
CSYNP_00955	549	pyruvate ferredoxin oxidoreductase gamma subunit	porC	1.2.7.1	1467.77
CSYNP_01095	879	ATP phosphoribosyltransferase	hisG	2.4.2.17	1465.63
CSYNP_03057	1419	Putative short-chain fatty acid transporter	atoE		1461.73
CSYNP_01155	453	Protein-arginine-phosphatase	ywle	3.9.1.2	1460.38
CSYNP_00738	1308	hypothetical protein			1452.68
CSYNP_03389	1842	Peptide transporter CstA	cstA		1444.7
CSYNP_01041	429	Translation initiation factor IF-3	infC		1426.14
CSYNP_01401	876	4-hydroxy-tetrahydrodipicolinate synthase	dapA	4.3.3.7	1413.87
CSYNP_02709	435	hypothetical protein			1406.47
CSYNP_04026	504	hypothetical protein			1381.69
CSYNP_04053	384	Regulatory protein AtoC	atoC		1373.06
CSYNP_02211	1308	Protein translocase subunit SecY	secY		1372.82
CSYNP_00761	852	heterodisulfide reductase subunit B2	hdrB2	1.8.7.3,1.8.98.4,1.8.98.5,1.8.98.6	1366.12
CSYNP_01252	942	Ribose-phosphate pyrophosphokinase	prs	2.7.6.1	1351.77
CSYNP_03060	1572	Methylmalonyl-CoA carboxyltransferase	mmdA	7.2.4.3	1347.94
CSYNP_03003	1296	Butyryl-CoA:acetate CoA-transferase		2.8.3.-	1347.15
CSYNP_00182	231	hypothetical protein			1335.04
CSYNP_04288	249	Acyl carrier protein	acpP		1318.43
CSYNP_04027	291	hypothetical protein			1316.17
CSYNP_02212	753	Methionine aminopeptidase 1	map	3.4.11.18	1301.32
CSYNP_04082	2439	Phosphoenolpyruvate synthase	ppsA	2.7.9.2	1301.14
CSYNP_02671	558	Ribosome-recycling factor	frr		1292.55
CSYNP_02966	1383	Hydrogenobyrinate a,c-diamide synthase	cobB	6.3.5.9	1291.18
CSYNP_02519	564	Lipopolysaccharide export system protein LptC	lptC		1269.98
CSYNP_02457	1563	fumarate reductase flavoprotein subunit			1269.78
CSYNP_02474	420	hypothetical protein			1255.37
CSYNP_01913	453	hypothetical protein			1251.76
CSYNP_01404	1386	Argininosuccinate lyase	argH	4.3.2.1	1238.14
CSYNP_03059	282	hypothetical protein			1234.7
CSYNP_00649	255	50S ribosomal protein L27	rpmA		1228.89
CSYNP_00617	195	Sec-independent protein translocase protein TatA	tatA		1198.88
CSYNP_00205	654	LOG family protein YvdD	yvdD		1194.09
CSYNP_03071	717	hypothetical protein			1158.54
CSYNP_04081	357	Alginate biosynthesis protein AlgA	algA		1156.44
CSYNP_00768	285	hypothetical protein			1151.89
CSYNP_02214	369	30S ribosomal protein S13	rpsM		1145.79
CSYNP_02334	105	hypothetical protein			1136.94
CSYNP_00596	1329	MFS transporter, OFA family, oxalate/formate antiporter	oxIT		1115.34
CSYNP_01251	660	General stress protein CTC	ctc		1107.87
CSYNP_02991	348	50S ribosomal protein L19	rplS		1100.59
CSYNP_03437	1329	MFS transporter, OFA family, oxalate/formate antiporter	OxlT		1100.36
CSYNP_00383	267	Cell division protein FtsB	ftsB		1099.14
CSYNP_02188	372	30S ribosomal protein S12	rpsL		1096.44
CSYNP_00342	618	carbonic anhydrase			1086.57
CSYNP_01040	198	50S ribosomal protein L35	rpmI		1080.23
CSYNP_00762	1023	sulfhydrogenase subunit beta (sulfur reductase)	hydB	1.12.98.4	1079.42
CSYNP_03023	894	3-hydroxybutyryl-CoA dehydrogenase		1.1.1.35	1057.13
CSYNP_00739	2412	Phosphoenolpyruvate synthase	ppsA	2.7.9.2	1053.8
CSYNP_01254	837	4-diphosphocytidyl-2-C-methyl-D-erythritol kinase	ispE	2.7.1.148	1051.87
CSYNP_02213	219	Translation initiation factor IF-1	infA		1044.79
CSYNP_02473	762	Vitamin B12 import ATP-binding protein BtuD	TpiA	5.3.1.1	1044.43
CSYNP_00668	240	hypothetical protein			1036.27
CSYNP_03083	1056	Acyl CoA:acetate/3-ketoacid CoA transferase, alpha subunit	atoD	2.8.3.12	1036.27
CSYNP_01462	1197	acetyl-CoA acyltransferase	fadA	2.3.1.16	1034.71
CSYNP_01036	276	Integration host factor subunit alpha	ihfA		1027.26
CSYNP_01827	432	50S ribosomal protein L13	rplM		1024.76
CSYNP_02180	204	Protein translocase subunit SecE	secE		1024.08
CSYNP_02998	603	2-amino-4-deoxychorismate dehydrogenase	sgcG	1.3.99.24	1022.87
CSYNP_04046	930	hypothetical protein			1021.56
CSYNP_00648	210	Cold shock protein CapB	capB		1018.5
CSYNP_02327	699	Protein DedA	dedA		1017.59
CSYNP_03073	225	hypothetical protein			1016.93
CSYNP_01039	360	50S ribosomal protein L20	rplT		1008.64
CSYNP_00650	312	50S ribosomal protein L21	rplU		1004.38
CSYNP_02509	495	NADP-reducing hydrogenase subunit HndA	hndA	1.12.1.3	994.819
CSYNP_01399	498	2-amino-4-hydroxy-6-hydroxymethyldihydropteridine pyrophosphokinase	folK	2.7.6.3	988.826
CSYNP_03007	1587	(R)-citramalate synthase	cimA	2.3.1.182	981.028
CSYNP_01096	381	Phosphoribosyl-AMP cyclohydrolase	hisI	3.5.4.19	979.152
CSYNP_03131	123	hypothetical protein			970.555
CSYNP_01146	723	hypothetical protein			970.051
CSYNP_03166	303	hypothetical protein			968.553
CSYNP_00458	288	Glutamyl-tRNA(Gln) amidotransferase subunit C	gatC	6.3.5.-	967.185
CSYNP_03002	1452	4-hydroxybutyryl-CoA dehydratase/vinylacetyl-CoA-Delta-isomerase	abfD	4.2.1.120	966.043
CSYNP_03035	393	hypothetical protein			961.911
CSYNP_01397	648	Transaldolase	tal	2.2.1.2	959.509
CSYNP_02524	462	PTS sugar transporter subunit IIA	ptsN	2.7.1.-	958.213
CSYNP_01739	765	Peptidoglycan-associated lipoprotein	pal		949.304
CSYNP_00756	4425	heterodisulfide reductase subunit A2	hdrA2		948.731
CSYNP_00224	432	hypothetical protein			944.157
CSYNP_01991	507	Transcriptional regulator MraZ	mraZ		941.84
CSYNP_02523	534	Ribosome hibernation promotion factor	hpf		940.793
CSYNP_01450	201	Cold shock protein CspC	cspC		940.376
CSYNP_01463	2418	3-hydroxyacyl-CoA dehydrogenase	fadN	1.1.1.35	940.1
CSYNP_02193	621	50S ribosomal protein L4	rplD		937.148
CSYNP_04045	96	hypothetical protein			932.643
CSYNP_02314	183	hypothetical protein			924.149
CSYNP_04372	249	hypothetical protein			918.909
CSYNP_02005	1152	Cell division protein FtsZ	ftsZ		915.371
CSYNP_02990	558	putative protein			900.329
CSYNP_02196	282	30S ribosomal protein S19	rpsS		899.57
CSYNP_02165	885	hypothetical protein			899.271
CSYNP_02944	642	Pyridoxal 5'-phosphate synthase subunit PdxT	pdxT	4.3.3.6	898.746
CSYNP_02470	828	Protein FdhE	fdhE		889.089
CSYNP_01734	159	Rubredoxin	rd	1.-.-.-	875.941
CSYNP_02874	189	Ferredoxin			868.493
CSYNP_04084	258	Antitoxin PemI	pemI		867.574
CSYNP_02458	528	hypothetical protein			866.698
CSYNP_02356	420	hypothetical protein			864.545
CSYNP_03420	456	hypothetical protein			861.74
CSYNP_00119	1818	Butyryl-CoA dehydrogenase		1.3.8.1	859.112
CSYNP_01663	489	Major exported protein	hcpA		854.446
CSYNP_04259	315	hypothetical protein			852.702
CSYNP_02873	222	Fe/S biogenesis protein NfuA	nfuA		851.421
CSYNP_03034	678	Peroxyureidoacrylate/ureidoacrylate amidohydrolase RutB	rutB	3.5.1.110	851.025
CSYNP_01092	732	1-(5-phosphoribosyl)-5-[(5-phosphoribosylamino)methylideneamino] imidazole-4-carboxamide isomerase	hisA	5.3.1.16	849.401
CSYNP_03456	129	hypothetical protein			848.295
CSYNP_00326	1191	Phosphoglycerate kinase	pgk	2.7.2.3	847.809
CSYNP_04260	336	hypothetical protein			843.819
CSYNP_02195	822	50S ribosomal protein L2	rplB		841.118
CSYNP_03279	1338	hypothetical protein			840.168
CSYNP_02219	261	hypothetical protein			838.545
CSYNP_00133	1833	Butyryl-CoA dehydrogenase	bcd	1.3.8.1	838.513
CSYNP_00044	402	Type II secretion system protein G	gspG		829.016
CSYNP_00267	318	hypothetical protein			829.016
CSYNP_01060	372	RsbT antagonist protein RsbS	rsbS		829.016
CSYNP_02434	348	hypothetical protein			829.016
CSYNP_01335	675	Adenylate kinase	adk	2.7.4.3	825.331
CSYNP_03619	651	precorrin-2 dehydrogenase	sirC	1.3.1.76	825.195
CSYNP_00336	1200	hypothetical protein			824.871
CSYNP_01112	1149	Acyl-CoA dehydrogenase	acdA	1.3.99.-	822.522
CSYNP_02725	2436	hypothetical protein			820.848
CSYNP_01047	636	hypothetical protein			805.553
CSYNP_03614	414	hypothetical protein			804.986
CSYNP_00766	660	F-type H+-transporting ATPase subunit a	atpB		798.87
CSYNP_02218	411	50S ribosomal protein L17	rplQ		798.76
CSYNP_02353	486	hypothetical protein			798.311
CSYNP_02971	891	Cobalt transport protein CbiO	cbiO	3.6.3.-	798.311
CSYNP_02117	375	hypothetical protein			795.855
CSYNP_02508	384	NADP-reducing hydrogenase subunit HndB	hndB	1.12.1.3	790.155
CSYNP_02964	951	Cobalamin biosynthesis protein CobD	cobD		789.788
CSYNP_02510	549	Anti-sigma F factor	spoIIAB	2.7.11.1	779.184
CSYNP_04083	333	Endoribonuclease PemK	pemK	3.1.-.-	776.735
CSYNP_02398	681	hypothetical protein			774.235
CSYNP_01632	438	F420-non-reducing hydrogenase iron-sulfur subunit	mvhD		772.234
CSYNP_00767	396	hypothetical protein			766.211
CSYNP_03058	792	3-oxoacyl-[acyl-carrier-protein] reductase FabG	fabG	1.1.1.100	766.211
CSYNP_02167	273	DNA-directed RNA polymerase subunit omega	rpoZ	2.7.7.6	765.245
CSYNP_03374	321	hypothetical protein			759.285
CSYNP_01698	375	hypothetical protein			756.062
CSYNP_04294	738	ABC transporter ATP-binding protein	yknY	3.6.3.-	754.876
CSYNP_02187	4188	DNA-directed RNA polymerase subunit beta'	rpoC	2.7.7.6	747.064
CSYNP_01398	282	hypothetical protein			740.822
CSYNP_02662	558	Ribosomal RNA small subunit methyltransferase D	rsmD	2.1.1.171	739.874
CSYNP_03037	1227	Multidrug efflux pump			737.804
CSYNP_00506	1083	Twitching mobility protein	pilT		734.861
CSYNP_00945	312	Nucleoid-associated protein			733.36
CSYNP_02557	285	Ferredoxin-like protein FixX	fixX		733.024
CSYNP_02328	870	hypothetical protein			731.821
CSYNP_03675	273	DNA-binding protein HU-beta	hupB		728.805
CSYNP_01722	813	2-dehydro-3-deoxy-D-gluconate 5-dehydrogenase	kduD	1.1.1.127	728.065
CSYNP_00085	543	hypothetical protein			723.671
CSYNP_01826	399	30S ribosomal protein S9	rpsI		723.051
CSYNP_03235	303	2-oxoglutarate ferredoxin oxidoreductase subunit delta	korD	1.2.7.3	722.311
CSYNP_03251	138	50S ribosomal protein L34	rpmH		720.883
CSYNP_02558	1140	Butyryl-CoA dehydrogenase	bcd	1.3.8.1	719.935
CSYNP_03208	1584	D-3-phosphoglycerate dehydrogenase	serA	1.1.1.95	719.108
CSYNP_04054	672	7-cyano-7-deazaguanine synthase	queC	6.3.4.20	710.585
CSYNP_01160	1830	3-(methylthio)propanoyl-CoA dehydrogenase	dmdC	1.3.99.41	709.42
CSYNP_00058	330	phosphate ABC transporter membrane subunit PstC, putative pseudogene	pstC		708.432
CSYNP_00378	267	30S ribosomal protein S15	rpsO		707.923
CSYNP_01004	408	hypothetical protein			707.102
CSYNP_00602	1698	Acetolactate synthase large subunit	ilvB	2.2.1.6	703.052
CSYNP_03800	354	hypothetical protein			702.556
CSYNP_01220	666	hypothetical protein			702.049
CSYNP_00179	837	hypothetical protein			701.246
CSYNP_01368	681	Lipopolysaccharide assembly protein B	lapB		701.194
CSYNP_01561	270	Flagellar biosynthetic protein FliQ	fliQ		700.058
CSYNP_00379	2118	Polyribonucleotide nucleotidyltransferase	pnp	2.7.7.8	699.849
CSYNP_01612	804	IS21 family transposase ISAzo12			699.095
CSYNP_00208	648	Ribulose-phosphate 3-epimerase	rpe	5.1.3.1	698.522
CSYNP_01090	450	putative protein YqeY	yqeY		696.373
CSYNP_00884	93	hypothetical protein			695.303
CSYNP_02270	258	hypothetical protein			694.06
CSYNP_00371	483	Ribosome maturation factor RimP	rimP		689.988
CSYNP_00016	861	Bifunctional protein FolD protein	folD	1.5.1.5,3.5.4.9	687.476
CSYNP_03359	246	hypothetical protein			687.476
CSYNP_01116	1773	30S ribosomal protein S1	rpsA		687.339
CSYNP_04371	486	hypothetical protein			685.729
CSYNP_04227	813	2-methoxy-6-polyprenyl-1,4-benzoquinol methylase, mitochondrial	COQ5	2.1.1.163	685.238
CSYNP_01440	1185	dihydropteroate synthase	folP	2.5.1.15	684.2
CSYNP_03694	1179	S-adenosylmethionine synthase	metK	2.5.1.6	683.463
CSYNP_02965	546	Corrinoid adenosyltransferase	cobO	2.5.1.17	683.255
CSYNP_02183	699	50S ribosomal protein L1	rplA		683.137
CSYNP_03443	1698	Acetolactate synthase large subunit	ilvB	2.2.1.6	682.546
CSYNP_02051	1746	glutamate synthase (NADPH) small subunit			680.875
CSYNP_01770	1806	hypothetical protein			680.289
CSYNP_03048	534	putative hydrolase YcaC	ycaC	4.-.-.-	679.979
CSYNP_00143	558	Corrinoid adenosyltransferase	btuR	2.5.1.17	677.475
CSYNP_02559	765	Electron transfer flavoprotein beta subunit	etfB		676.217
CSYNP_03038	3180	multidrug efflux RND transporter permease subunit			675.726
CSYNP_00476	435	L-aspartate semialdehyde sulfurtransferase ferredoxin			674.647
CSYNP_01268	177	hypothetical protein			674.453
CSYNP_04055	288	hypothetical protein			673.575
CSYNP_01169	489	2,3-dimethylmalate dehydratase small subunit	DmdB	4.2.1.85	671.35
CSYNP_01721	759	HTH-type transcriptional regulator BetI	betI		668.455
CSYNP_02721	1698	Long-chain acyl-CoA synthetase	fadD	6.2.1.3	667.899
CSYNP_00219	507	hypothetical protein			667.137
CSYNP_04218	1281	3-oxoacyl-[acyl-carrier-protein] synthase 2	fabF	2.3.1.179	663.989
CSYNP_04298	390	hypothetical protein			663.212
CSYNP_03605	1014	putative protein			662.231
CSYNP_02315	579	Rubrerythrin	rbr		661.494
CSYNP_04212	2154	acetate---CoA ligase (ADP-forming)	acdAB	6.2.1.13	660.441
CSYNP_01992	936	Ribosomal RNA small subunit methyltransferase H	rsmH	2.1.1.199	658.961
CSYNP_03958	462	Transcriptional repressor NrdR	nrdR		656.753
CSYNP_00660	516	N5-carboxyaminoimidazole ribonucleotide mutase	purE	5.4.99.18	655.501
CSYNP_03781	228	Sulfite reductase, subunit gamma, DsrD	dsvD		654.486
CSYNP_00244	1428	putative amino acid permease YhdG	yhdG		651.369
CSYNP_02004	1230	Cell division protein FtsA	ftsA		651.081
CSYNP_02669	873	hypothetical protein			649.538
CSYNP_02976	786	cobalt-precorrin 5A hydrolase	cbiG	3.7.1.12	645.493
CSYNP_03612	480	hypothetical protein			642.487
CSYNP_01405	1278	Argininosuccinate synthase	argG	6.3.4.5	642.195
CSYNP_00330	1989	hypothetical protein			640.205
CSYNP_04014	639	hypothetical protein			638.303
CSYNP_01059	453	Serine/threonine-protein kinase RsbT	rsbT	2.7.11.1	636.86
CSYNP_00048	471	hypothetical protein			633.642
CSYNP_03593	432	hypothetical protein			633.276
CSYNP_03592	528	cob(I)alamin adenosyltransferase	pduO	2.5.1.17	631.182
CSYNP_03695	1425	Adenosylhomocysteinase	ahcY	3.3.1.1	628.307
CSYNP_01673	588	LexA repressor	lexA	3.4.21.88	625.991
CSYNP_01015	1215	Acetyl-CoA:oxalate CoA-transferase	uctC	2.8.3.19	622.273
CSYNP_03873	336	hypothetical protein			621.762
CSYNP_02408	801	enoyl-CoA hydratase	fadB	4.2.1.17	620.985
CSYNP_01077	1350	hypothetical protein			618.998
CSYNP_02989	732	tRNA (guanine-N(1)-)-methyltransferase	trmD	2.1.1.228	618.364
CSYNP_02661	507	Phosphopantetheine adenylyltransferase	coaD	2.7.7.3	618.083
CSYNP_01270	267	hypothetical protein			614.776
CSYNP_01842	1239	Molybdopterin molybdenumtransferase	moeA	2.10.1.1	614.234
CSYNP_00618	252	hypothetical protein			611.892
CSYNP_01091	345	Purine nucleoside phosphoramidase		3.9.1.-	605.542
CSYNP_02186	4092	DNA-directed RNA polymerase subunit beta	rpoB	2.7.7.6	604.136
CSYNP_03047	264	hypothetical protein			602.92
CSYNP_04050	909	Membrane-bound lytic murein transglycosylase F	mltF	4.2.2.-	601.926
CSYNP_03573	1620	hypothetical protein			601.804
CSYNP_01723	1959	NADH oxidase		1.-.-.-	601.766
CSYNP_01063	732	hypothetical protein			597.978
CSYNP_02672	717	Uridylate kinase	pyrH	2.7.4.22	596.614
CSYNP_03049	810	hypothetical protein			595.663
CSYNP_02506	1758	NADP-reducing hydrogenase subunit HndD	hndD	1.12.1.3	594.175
CSYNP_01962	513	hypothetical protein			591.461
CSYNP_02194	288	50S ribosomal protein L23	rplW		587.219
CSYNP_00201	399	Glycine cleavage system H protein	gcvH		585.921
CSYNP_00934	681	Regulator of RpoS	rssB		584.328
CSYNP_01106	1482	4-hydroxybutyryl-CoA dehydratase/vinylacetyl-CoA-Delta-isomerase	abfD	4.2.1.120,5.3.3.3	584.003
CSYNP_00552	879	heterodisulfide reductase subunit B2	hdrB2	1.8.7.3,1.8.98.4,1.8.98.5,1.8.98.6	582.857
CSYNP_01771	513	hypothetical protein			581.765
CSYNP_02273	1833	Butyryl-CoA dehydrogenase	bcd	1.3.8.1	572.577
CSYNP_01038	1017	Phenylalanine--tRNA ligase alpha subunit	pheS	6.1.1.20	572.241
CSYNP_01953	870	Ion-translocating oxidoreductase complex subunit B	rsxB	7.-.-.-	571.735
CSYNP_03761	987	hypothetical protein			564.436
CSYNP_02113	936	Signal recognition particle receptor FtsY	ftsY		563.305
CSYNP_00763	840	sulfhydrogenase subunit gamma (sulfur reductase)	hydG	1.12.98.4	562.546
CSYNP_01762	522	putative peptidyl-prolyl cis-trans isomerase	ppiB	5.2.1.8	562.206
CSYNP_02541	549	hypothetical protein			561.737
CSYNP_03859	585	ATP-dependent Clp protease proteolytic subunit	clpP	3.4.21.92	561.18
CSYNP_03860	1260	ATP-dependent Clp protease ATP-binding subunit ClpX	clpX		560.572
CSYNP_00111	924	Undecaprenyl-phosphate 4-deoxy-4-formamido-L-arabinose transferase	arnC	2.4.2.53	559.855
CSYNP_02598	1584	3'3'-cGAMP-specific phosphodiesterase 2		3.1.4.-	558.957
CSYNP_00479	267	hypothetical protein			558.887
CSYNP_03943	267	30S ribosomal protein S20	rpsT		558.887
CSYNP_03762	819	hypothetical protein			558.75
CSYNP_04052	642	Response regulator UvrY	uvrY		557.842
CSYNP_02168	759	Orotidine 5'-phosphate decarboxylase	pyrF	4.1.1.23	557.046
CSYNP_03273	600	hypothetical protein			555.44
CSYNP_00803	1203	hypothetical protein			554.055
CSYNP_00765	1446	Glutamate synthase [NADPH] small chain	gltD	1.4.1.13	553.824
CSYNP_00377	918	tRNA pseudouridine synthase B	truB	5.4.99.25	552.677
CSYNP_01358	198	50S ribosomal protein L28	rpmB		552.677
CSYNP_02963	2529	Cobyric acid synthase	cobQ		550.71
CSYNP_00049	696	general secretion pathway protein J	gspJ		550.295
CSYNP_04044	579	hypothetical protein			549.813
CSYNP_02572	507	hypothetical protein			549.407
CSYNP_01117	906	hypothetical protein			549.017
CSYNP_02879	300	hypothetical protein			547.15
CSYNP_03945	2589	Leucine--tRNA ligase	leuS	6.1.1.4	543.711
CSYNP_03016	1281	Serine--tRNA ligase	serS	6.1.1.11	543.617
CSYNP_02673	606	Elongation factor Ts	tsf		541.733
CSYNP_03954	450	Transcription antitermination protein NusB	nusB		541.624
CSYNP_03598	1068	3-oxoacyl-[acyl-carrier-protein] synthase 3	fabH	2.3.1.180	540.257
CSYNP_01794	1257	glutamate-5-semialdehyde dehydrogenase	proA	1.2.1.41	538.168
CSYNP_01089	1788	DNA primase	dnaG	2.7.7.-	536.913
CSYNP_02231	315	DNA-binding protein HU-beta	hupB		536.886
CSYNP_03021	1344	Butyryl-CoA:acetate CoA-transferase		2.8.3.-	536.64
CSYNP_04086	723	hypothetical protein			536.624
CSYNP_00402	390	hypothetical protein			535.672
CSYNP_00889	1068	hypothetical protein			535.6
CSYNP_03955	465	6,7-dimethyl-8-ribityllumazine synthase	ribH	2.5.1.78	534.849
CSYNP_02401	318	hypothetical protein			531.821
CSYNP_01441	1827	ATP-dependent zinc metalloprotease FtsH	ftsH	3.4.24.-	530.897
CSYNP_00375	375	Ribosome-binding factor A	rbfA		530.57
CSYNP_02726	1110	hypothetical protein			528.778
CSYNP_01353	1743	Single-stranded-DNA-specific exonuclease RecJ	recJ	3.1.-.-	527.945
CSYNP_03254	981	hypothetical protein			527.325
CSYNP_02859	1038	Biotin synthase	bioB	2.8.1.6	522.328
CSYNP_00197	678	tocopherol O-methyltransferase		2.1.1.95	520.886
CSYNP_01042	1920	Threonine--tRNA ligase 2	thrZ	6.1.1.3	520.725
CSYNP_01246	1167	hypothetical protein			519.999
CSYNP_00223	1308	Phenylacetate-coenzyme A ligase	paaK	6.2.1.30	517.184
CSYNP_03348	279	hypothetical protein			517.02
CSYNP_01789	828	hypothetical protein			516.633
CSYNP_00067	1071	UDP-glucose 4-epimerase	capD	5.1.3.2	515.522
CSYNP_03349	2346	hypothetical protein			515.219
CSYNP_02076	1611	hypothetical protein			512.539
CSYNP_01733	495	Rubrerythrin-2	rbr2	1.11.1.1	512.482
CSYNP_03421	495	hypothetical protein			512.482
CSYNP_01667	351	hypothetical protein			510.163
CSYNP_02781	273	DNA-binding protein HU-beta	hupB		510.163
CSYNP_02921	2406	DNA gyrase subunit B	gyrB	5.6.2.2	508.573
CSYNP_04048	1353	Sensor histidine kinase RcsC	rcsC5	2.7.13.3	507.335
CSYNP_02296	639	hypothetical protein			505.972
CSYNP_00090	423	Single-stranded DNA-binding protein	ssb		505.641
CSYNP_00800	573	hypothetical protein			503.486
CSYNP_03625	1146	hypothetical protein			503.486
CSYNP_01369	1794	hypothetical protein			499.073
CSYNP_02670	738	Ditrans,polycis-undecaprenyl-diphosphate synthase ((2E,6E)-farnesyl-diphosphate specific)	uppS	2.5.1.31	498.757
CSYNP_03618	960	Ribosomal protein L11 methyltransferase	prmA	2.1.1.-	497.409
CSYNP_03622	930	hydroxymethylbilane synthase	hemC	2.5.1.61	497.409
CSYNP_00387	651	hypothetical protein			496.645
CSYNP_02316	471	hypothetical protein			496.353
CSYNP_01037	2412	Phenylalanine--tRNA ligase beta subunit	pheT	6.1.1.20	494.935
CSYNP_02080	453	hypothetical protein			494.115
CSYNP_02170	1212	Type II secretion system protein F	epsF		492.485
CSYNP_02435	243	hypothetical protein			491.268
CSYNP_01256	852	Protease HtpX	htpX	3.4.24.-	490.404
CSYNP_00564	1137	Carbamoyl-phosphate synthase small chain	carA	6.3.5.5	489.972
CSYNP_02934	315	hypothetical protein			489.514
CSYNP_00385	549	hypothetical protein			489.255
CSYNP_00176	255	hypothetical protein			487.656
CSYNP_01864	459	hypothetical protein			487.656
CSYNP_00376	960	Bifunctional oligoribonuclease and PAP phosphatase NrnA	nrnA	3.1.-.-	487.047
CSYNP_03260	930	2-dehydropantoate 2-reductase	panE	1.1.1.169	486.712
CSYNP_01912	399	hypothetical protein			486.19
CSYNP_02996	369	Regulatory protein AtoC	atoC3		485.277
CSYNP_04089	2097	Anaerobic ribonucleoside-triphosphate reductase	nrdD	1.1.98.6	483.889
CSYNP_01705	330	Sec translocon accessory complex subunit YajC	yajC		482.336
CSYNP_02978	774	Cobalt-precorrin-6A reductase	cbiJ	1.3.1.106	481.986
CSYNP_01107	444	Soluble pyridine nucleotide transhydrogenase	sthA	1.6.1.1	481.725
CSYNP_01900	2241	hypothetical protein			481.65
CSYNP_01046	765	hypothetical protein			481.154
CSYNP_02052	1158	2-oxoisovalerate ferredoxin oxidoreductase alpha subunit	vorA	1.2.7.7	481.087
CSYNP_02984	807	Cell division protein FtsN	ftsN		480.767
CSYNP_04225	1191	Acyl-CoA dehydrogenase	acdA	1.3.99.-	480.286
CSYNP_03948	1182	S-adenosylmethionine synthase	metK	2.5.1.6	479.735
CSYNP_00337	2658	Valine--tRNA ligase	valS	6.1.1.9	479.07
CSYNP_00891	447	hypothetical protein			478.492
CSYNP_01058	624	Phosphoserine phosphatase RsbX	rsbX	3.1.3.3	478.278
CSYNP_03913	480	hypothetical protein			476.684
CSYNP_02861	1170	LL-diaminopimelate aminotransferase	dapL	2.6.1.83	476.153
CSYNP_02659	1080	4-hydroxy-3-methylbut-2-en-1-yl diphosphate synthase (flavodoxin)	ispG	1.17.7.3	474.381
CSYNP_00353	882	3-hydroxy-5-phosphonooxypentane-2,4-dione thiolase	lsrF	2.3.1.245	473.723
CSYNP_02309	252	hypothetical protein			473.723
CSYNP_02017	1434	hypothetical protein			471.741
CSYNP_02498	657	molybdate transport system permease protein ModB	modB		469.397
CSYNP_03380	297	hypothetical protein			468.938
CSYNP_02324	1722	putative L,D-transpeptidase YcbB	ycbB	2.-.-.-	467.946
CSYNP_03192	234	hypothetical protein			467.65
CSYNP_00483	1266	polyhydroxyalkanoate synthase subunit PhaC	phaC	2.3.1.-	467.549
CSYNP_02182	426	50S ribosomal protein L11	rplK		467.051
CSYNP_04506	2580	hypothetical protein			466.562
CSYNP_00340	768	Type III pantothenate kinase	coaX	2.7.1.33	466.321
CSYNP_04231	417	Acyl carrier protein	acpP		465.203
CSYNP_03091	300	hypothetical protein			464.249
CSYNP_02967	687	Cobalt-precorrin-8 methylmutase	cbiC	5.4.99.60	463.38
CSYNP_01697	387	hypothetical protein			462.706
CSYNP_01761	645	Aspartate/glutamate leucyltransferase	bpt	2.3.2.29	462.706
CSYNP_02048	129	hypothetical protein			462.706
CSYNP_02244	129	hypothetical protein			462.706
CSYNP_01191	465	hypothetical protein			459.97
CSYNP_02930	714	Thiol:disulfide interchange protein DsbD	dsbD	1.8.1.8	459.79
CSYNP_03814	801	dihydroorotate dehydrogenase electron transfer subunit	pyrDII		459.529
CSYNP_00856	282	Integration host factor subunit beta	ihfB		458.604
CSYNP_02484	933	hypothetical protein			458.491
CSYNP_02507	3057	NADP-reducing hydrogenase subunit HndC	hndC	1.12.1.3	457.22
CSYNP_00389	1980	hypothetical protein			457.215
CSYNP_00459	1458	Glutamyl-tRNA(Gln) amidotransferase subunit A	gatA	6.3.5.7	457.153
CSYNP_04062	1668	Virginiamycin B lyase	vgb	4.2.99.-	456.257
CSYNP_01516	666	hypothetical protein			455.585
CSYNP_00380	1257	putative zinc protease		3.4.24.-	455.068
CSYNP_03395	492	Lipoprotein signal peptidase	lspA	3.4.23.36	454.948
CSYNP_03442	492	Acetolactate synthase small subunit	ilvH	2.2.1.6	454.948
CSYNP_03368	810	hypothetical protein			454.423
CSYNP_02361	3795	hypothetical protein			452.19
CSYNP_03946	99	hypothetical protein			452.19
CSYNP_00771	1224	hypothetical protein			451.082
CSYNP_03775	375	hypothetical protein			450.984
CSYNP_01898	1458	hypothetical protein			450.329
CSYNP_02660	1194	Aspartate/prephenate aminotransferase	aatA	2.6.1.1	449.918
CSYNP_03234	1161	2-oxoglutarate/2-oxoacid ferredoxin oxidoreductase subunit alpha	korA	1.2.7.3,1.2.7.11	449.853
CSYNP_00317	354	hypothetical protein			449.636
CSYNP_03419	711	hypothetical protein			447.738
CSYNP_03298	1689	Glutamine--tRNA ligase	glnS	6.1.1.18	447.639
CSYNP_03780	1059	Sulfite reductase, dissimilatory-type subunit beta	dsrB	1.8.99.5	446.212
CSYNP_03921	1071	hypothetical protein			445.857
CSYNP_02914	762	8-amino-3,8-dideoxy-manno-octulosonate cytidylyltransferase	kdsB	2.7.7.90	443.882
CSYNP_02975	762	Cobalt-precorrin-4 C(11)-methyltransferase	cbiF	2.1.1.271	443.882
CSYNP_02680	2085	Elongation factor G	fusA		443.732
CSYNP_02125	1125	hypothetical protein			442.142
CSYNP_02573	699	NAD-dependent deacetylase	npdA	2.3.1.286	441.193
CSYNP_01603	903	hypothetical protein			440.673
CSYNP_02663	1017	Aspartate-semialdehyde dehydrogenase	asd	1.2.1.11	440.185
CSYNP_04377	339	hypothetical protein			440.185
CSYNP_01012	1029	TRAP transporter substrate-binding protein DctP	DctP		439.886
CSYNP_01269	420	hypothetical protein			438.194
CSYNP_02802	114	hypothetical protein			436.324
CSYNP_00563	1530	GMP synthase [glutamine-hydrolyzing]	guaA	6.3.5.2	435.64
CSYNP_01414	240	hypothetical protein			435.233
CSYNP_00601	492	Acetolactate synthase small subunit	ilvH	2.2.1.6	434.728
CSYNP_01406	927	Ornithine carbamoyltransferase, anabolic	argF	2.1.3.3	434.63
CSYNP_02941	435	Serine-protein kinase RsbW	rsbW	2.7.11.1	434.519
CSYNP_03454	1077	Mannose-1-phosphate guanylyltransferase	manC	2.7.7.13	434.136
CSYNP_03916	1515	OmpA family protein			433.386
CSYNP_01093	783	hypothetical protein			431.977
CSYNP_01972	1071	formate dehydrogenase (NADP+) alpha subunit			431.924
CSYNP_02029	2190	hypothetical protein			431.542
CSYNP_01610	291	DNA-binding protein HU	hup		427.328
CSYNP_02653	606	dITP/XTP pyrophosphatase			426.82
CSYNP_02917	771	Sporulation initiation inhibitor protein Soj	soj	3.6.-.-	425.798
CSYNP_03834	573	hypothetical protein			425.359
CSYNP_01769	702	hypothetical protein			425.136
CSYNP_01048	246	hypothetical protein			424.618
CSYNP_02471	657	Endonuclease III	nth	4.2.99.18	423.971
CSYNP_04214	1890	butyrate:acetyl-CoA coenzyme A-transferase		2.8.3.-	423.719
CSYNP_01971	471	hypothetical protein			422.428
CSYNP_01190	849	hypothetical protein			421.831
CSYNP_01691	378	hypothetical protein			421.087
CSYNP_04087	426	Tol-Pal system protein TolQ	tolQ		420.346
CSYNP_02864	225	hypothetical protein			420.035
CSYNP_00541	498	hypothetical protein			419.502
CSYNP_00388	1746	Type IV pilus biogenesis and competence protein PilQ	pilQ		418.781
CSYNP_02362	1059	hypothetical protein			418.031
CSYNP_00068	1128	UDP-N-acetylglucosamine 2-epimerase (non-hydrolysing)	wecB	5.1.3.14	414.508
CSYNP_01949	672	Molybdenum cofactor guanylyltransferase	mobA	2.7.7.77	414.508
CSYNP_02774	204	hypothetical protein			414.508
CSYNP_02931	480	Thiol-disulfide oxidoreductase ResA	resA		414.508
CSYNP_03624	2079	Sensor histidine kinase RcsC	rcsC8	2.7.13.3	413.91
CSYNP_02872	591	hypothetical protein			412.404
CSYNP_01811	483	ECF RNA polymerase sigma factor SigE	sigE		411.933
CSYNP_01064	798	hypothetical protein			411.391
CSYNP_01937	339	hypothetical protein			410.84
CSYNP_01791	1599	Peptidyl-prolyl cis-trans isomerase D	ppiD	5.2.1.8	410.619
CSYNP_00060	849	phosphate ABC transporter membrane subunit PstA	pstA		410.114
CSYNP_00657	5880	hypothetical protein			409.432
CSYNP_01236	621	hypothetical protein			408.5
CSYNP_03708	816	cobalt/nickel transport system ATP-binding protein	CbiO		408.412
CSYNP_04079	804	hypothetical protein			408.321
CSYNP_03460	1560	Sensor histidine kinase RcsC	rcsC7	2.7.13.3	408.131
CSYNP_02411	1026	hypothetical protein			407.236
CSYNP_01115	687	Cytidylate kinase	cmk	2.7.4.25	405.457
CSYNP_00059	540	phosphate ABC transporter membrane subunit PstC, putative pseudogene	pstC		405.297
CSYNP_01922	750	2-oxoglutarate/2-oxoacid ferredoxin oxidoreductase subunit beta	korB	1.2.7.3,1.2.7.11	404.56
CSYNP_01274	861	RNA polymerase sigma factor RpoH	rpoH		404.398
CSYNP_03831	210	hypothetical protein			402.665
CSYNP_03394	2793	Isoleucine--tRNA ligase	ileS	6.1.1.5	402.487
CSYNP_01457	594	Superoxide dismutase [Fe]	sodB	1.15.1.1	401.947
CSYNP_01094	585	Imidazoleglycerol-phosphate dehydratase	hisB	4.2.1.19	399.628
CSYNP_00320	486	RNA polymerase-binding transcription factor CarD	carD		399.156
CSYNP_03861	2418	Lon protease 1	lon1	3.4.21.53	399.079
CSYNP_02560	966	Electron transfer flavoprotein alpha subunit	etfA		396.486
CSYNP_02330	753	hypothetical protein			396.342
CSYNP_00365	126	hypothetical protein			394.769
CSYNP_02736	126	hypothetical protein			394.769
CSYNP_02863	279	hypothetical protein			392.222
CSYNP_03544	279	hypothetical protein			392.222
CSYNP_03698	711	Short-chain-enoyl-CoA hydratase	crt	4.2.1.150	391.771
CSYNP_01444	978	hypothetical protein			391.621
CSYNP_01241	216	hypothetical protein			391.48
CSYNP_03487	462	hypothetical protein			387.592
CSYNP_02696	1182	Aspartate/prephenate aminotransferase	aspC	2.6.1.1	387.154
CSYNP_03318	1995	Fatty acid oxidation complex subunit alpha	fadJ		386.458
CSYNP_02571	129	hypothetical protein			385.589
CSYNP_00386	723	hypothetical protein			385.269
CSYNP_03008	609	putative protein YciO	yciO		383.879
CSYNP_01035	324	hypothetical protein			383.804
CSYNP_01226	1167	branched-chain amino acid transport system substrate-binding protein, livK	livK		383.606
CSYNP_02417	1743	pyruvate carboxylase subunit A	pycA	6.4.1.1	382.403
CSYNP_01235	1302	Adenylosuccinate lyase	purB	4.3.2.2	382.035
CSYNP_01742	783	Kynurenine formamidase	kynB	3.5.1.9	381.157
CSYNP_03829	2703	Glycogen synthase	glgA	2.4.1.21	380.924
CSYNP_01790	1038	Cell shape-determining protein MreB	mreB		378.568
CSYNP_00589	276	hypothetical protein			378.464
CSYNP_03025	948	3-hydroxybutyryl-CoA dehydrogenase	hbd	1.1.1.157	377.779
CSYNP_03090	699	hypothetical protein			377.149
CSYNP_01732	396	hypothetical protein			376.825
CSYNP_01923	1056	2-oxoglutarate/2-oxoacid ferredoxin oxidoreductase subunit alpha	KorA	1.2.7.3,1.2.7.11	376.825
CSYNP_01202	915	Signal transduction histidine-protein kinase AtoS	atoS	2.7.13.3	375.096
CSYNP_03189	453	hypothetical protein			373.332
CSYNP_02705	1506	pyruvate carboxylase subunit A			373.222
CSYNP_01631	960	hypothetical protein			373.057
CSYNP_01396	615	CDP-diacylglycerol--glycerol-3-phosphate 3-phosphatidyltransferase	pgsA	2.7.8.5	372.046
CSYNP_03424	1257	Aminomethyltransferase	gcvT	2.1.2.10	371.969
CSYNP_02860	1032	Ribosome-binding ATPase YchF	ychF		371.129
CSYNP_01696	456	hypothetical protein			370.875
CSYNP_03441	1047	Ketol-acid reductoisomerase	ilvC	1.1.1.86	370.563
CSYNP_02157	1182	Cysteine desulfurase		2.8.1.7	370.322
CSYNP_01807	753	Outer-membrane lipoprotein carrier protein	lolA		369.919
CSYNP_03681	996	glyoxylate reductase	gyaR	1.1.1.26	369.561
CSYNP_04293	1266	Macrolide export protein MacA	macA		369.324
CSYNP_02521	768	Lipopolysaccharide export system ATP-binding protein LptB	lptB	3.6.3.-	369.171
CSYNP_01377	1458	Inosine-5'-monophosphate dehydrogenase	guaB	1.1.1.205	368.451
CSYNP_03238	297	pyruvate ferredoxin oxidoreductase delta subunit	porD	1.2.7.1	368.451
CSYNP_03435	351	hypothetical protein			368.451
CSYNP_03879	270	hypothetical protein			368.451
CSYNP_02349	1380	hypothetical protein			367.65
CSYNP_02319	975	porphobilinogen synthase	hemB	4.2.1.24	367.318
CSYNP_01291	366	hypothetical protein			366.941
CSYNP_04233	312	hypothetical protein			366.68
CSYNP_03924	1140	hypothetical protein			366.512
CSYNP_01409	1386	ATP-dependent protease ATPase subunit HslU	hslU		366.059
CSYNP_00287	2637	Alanine--tRNA ligase	alaS	6.1.1.7	365.936
CSYNP_02043	1932	Metal reductase		1.16.1.-	365.591
CSYNP_01013	558	TRAP transporter small permease DctQ	DctQ		365.48
CSYNP_00318	654	Protein-L-isoaspartate O-methyltransferase	pcm	2.1.1.77	365.071
CSYNP_03383	150	hypothetical protein			364.767
CSYNP_01902	669	Intermembrane transport protein YebS	yebS		364.321
CSYNP_03393	1641	60 kDa chaperonin 5	groL5		363.736
CSYNP_01080	1059	dTDP-glucose 4,6-dehydratase	rfbB	4.2.1.46	361.667
CSYNP_01996	1446	UDP-N-acetylmuramoyl-tripeptide--D-alanyl-D-alanine ligase	murF	6.3.2.10	361.189
CSYNP_00066	909	hypothetical protein			361.155
CSYNP_00730	318	hypothetical protein			359.761
CSYNP_00354	927	L-iditol 2-dehydrogenase	gutB	1.1.1.14	359.508
CSYNP_00091	1716	Virginiamycin B lyase	vgb	4.2.99.-	359.433
CSYNP_03582	429	FKBP-type 16 kDa peptidyl-prolyl cis-trans isomerase	fkpB	5.2.1.8	359.433
CSYNP_01998	1359	UDP-N-acetylmuramoylalanine--D-glutamate ligase	murD	6.3.2.9	358.691
CSYNP_03211	1374	Threonylcarbamoyladenosine tRNA methylthiotransferase MtaB	mtaB	2.8.4.5	358.395
CSYNP_00081	1140	Lipid-A-disaccharide synthase	lpxB	2.4.1.182	357.786
CSYNP_02379	195	hypothetical protein			357.114
CSYNP_01599	474	hypothetical protein			356.792
CSYNP_02857	1395	fructose-bisphosphate aldolase, class II	fba	4.1.2.13	356.566
CSYNP_02181	531	Transcription termination/antitermination protein NusG	nusG		355.961
CSYNP_00226	462	hypothetical protein			355.292
CSYNP_02053	882	2-oxoisovalerate ferredoxin oxidoreductase beta subunit	vorB	1.2.7.7	355.292
CSYNP_03371	645	Thiamine-phosphate synthase	thiE	2.5.1.3	354.742
CSYNP_01718	870	Glycine--tRNA ligase alpha subunit	glyQ	6.1.1.14	354.476
CSYNP_04224	2106	hypothetical protein			354.28
CSYNP_00015	534	hypothetical protein			353.962
CSYNP_01183	507	Chemotaxis protein CheW	cheW		353.19
CSYNP_02341	324	Circadian clock protein KaiB	kaiB		353.099
CSYNP_01267	1875	butyrate:acetyl-CoA coenzyme A-transferase		2.8.3.-	352.829
CSYNP_02326	480	hypothetical protein			352.332
CSYNP_03944	537	hypothetical protein			351.984
CSYNP_02427	1194	hypothetical protein			349.936
CSYNP_01602	327	hypothetical protein			349.86
CSYNP_02359	2631	Protein ClpV1	clpV1		349.756
CSYNP_00168	456	Flavodoxin	fldA		349.059
CSYNP_00536	456	hypothetical protein			349.059
CSYNP_02317	1197	Fe-coproporphyrin III synthase			349.059
CSYNP_00202	771	lipoyl(octanoyl) transferase	lipM	2.3.1.181	348.38
CSYNP_03013	300	hypothetical protein			348.187
CSYNP_02678	1458	pyruvate carboxylase subunit A	pycA	6.4.1.1	347.982
CSYNP_02858	945	Fructose-1,6-bisphosphatase class 1	fbp	3.1.3.11	347.397
CSYNP_00885	459	Amino-acid acetyltransferase	argA	2.3.1.1	346.778
CSYNP_00481	432	3-hydroxybutyryl-CoA dehydratase	croR	4.2.1.119	345.423
CSYNP_02325	1383	two-component system, LytTR family, sensor histidine kinase LytS	lytS	2.7.13.3	345.273
CSYNP_02636	894	thiosulfate/3-mercaptopyruvate sulfurtransferase	sseA	2.8.1.1,2.8.1.2	344.96
CSYNP_02335	1113	Thiamine thiazole synthase	thi4	2.4.2.59	344.12
CSYNP_02050	564	pyruvate ferredoxin oxidoreductase gamma subunit			343.953
CSYNP_04217	1794	Heme/hemopexin transporter protein HuxB	hxuB		343.806
CSYNP_00565	2172	Glutamine synthetase	glnA	6.3.1.2	343.515
CSYNP_02028	2523	Virginiamycin B lyase	vgb	4.2.99.-	343.041
CSYNP_03292	465	Alkyl hydroperoxide reductase E	ahpE	1.11.1.15	342.303
CSYNP_02240	1308	hypothetical protein			342.254
CSYNP_01517	1035	S-(hydroxymethyl)glutathione dehydrogenase / alcohol dehydrogenase	flhA	1.1.1.284	341.218
CSYNP_00594	351	hypothetical protein			340.109
CSYNP_00288	483	Regulatory protein RecX	recX		339.845
CSYNP_01103	411	hypothetical protein			338.868
CSYNP_01154	795	IS481 family transposase ISChy3			337.863
CSYNP_02360	2283	hypothetical protein			337.707
CSYNP_00941	501	tRNA-specific adenosine deaminase	tadA	3.5.4.33	337.563
CSYNP_02658	1710	Proline--tRNA ligase	proS	6.1.1.15	337.424
CSYNP_03471	1803	hypothetical protein			336.572
CSYNP_01421	207	hypothetical protein			336.412
CSYNP_03668	414	Ethylmalonyl-CoA/methylmalonyl-CoA epimerase	epi	5.1.99.-	336.412
CSYNP_01924	222	2-oxoglutarate ferredoxin oxidoreductase subunit delta	KorD	1.2.7.3	336.087
CSYNP_04220	729	3-oxoacyl-[acyl-carrier-protein] reductase FabG	fabG	1.1.1.100	334.336
CSYNP_03154	1251	Caffeyl-CoA reductase-Etf complex subunit CarC	carC	1.3.1.108	333.992
CSYNP_02002	939	UDP-N-acetylenolpyruvoylglucosamine reductase	murB	1.3.1.98	333.725
CSYNP_00467	420	hypothetical protein			331.606
CSYNP_03760	225	hypothetical protein			331.606
CSYNP_01223	1083	hypothetical protein			330.688
CSYNP_00671	783	2',3'-cyclic-nucleotide 2'-phosphodiesterase	ymdB	3.1.4.16	330.336
CSYNP_01763	1509	hypothetical protein			329.628
CSYNP_02846	786	Tn3 family transposase ISPa40			329.075
CSYNP_04185	804	IS21 family transposase ISAzo12			327.894
CSYNP_02062	1458	hypothetical protein			327.512
CSYNP_02001	1413	UDP-N-acetylmuramate--L-alanine ligase	murC	6.3.2.8	327.382
CSYNP_00931	366	hypothetical protein			326.17
CSYNP_02380	444	hypothetical protein			324.884
CSYNP_00456	276	Sec-independent protein translocase protein TatB	tatB		324.397
CSYNP_03759	675	hypothetical protein			324.237
CSYNP_04235	1203	MFS transporter	sbnD		322.51
CSYNP_01488	681	hypothetical protein			321.38
CSYNP_01082	759	Vitamin B12 import ATP-binding protein BtuD	btuD	7.6.2.8	321.121
CSYNP_01145	2247	Beta-barrel assembly-enhancing protease	bepA	3.4.-.-	320.981
CSYNP_03207	1302	Adenylosuccinate synthetase	purA	6.3.4.4	320.909
CSYNP_02979	2079	Acetylene hydratase		4.2.1.112	320.601
CSYNP_00775	621	hypothetical protein			320.392
CSYNP_01669	621	2-methoxy-6-polyprenyl-1,4-benzoquinol methylase, mitochondrial	COQ5	2.1.1.163	320.392
CSYNP_02787	1218	hypothetical protein			318.538
CSYNP_03004	609	hypothetical protein			318.538
CSYNP_00331	2280	hypothetical protein			318.517
CSYNP_00731	969	UDP-glucose 4-epimerase	galE	5.1.3.2	318.26
CSYNP_00338	846	nicotinate-nucleotide pyrophosphorylase [carboxylating]	nadC	2.4.2.19	317.495
CSYNP_00507	1179	Twitching mobility protein	pilT		316.418
CSYNP_00799	126	hypothetical protein			315.815
CSYNP_00804	789	hypothetical protein			315.215
CSYNP_02374	1578	hypothetical protein			315.215
CSYNP_02333	948	Ribonuclease BN	rbn	3.1.26.11	314.816
CSYNP_02891	1455	FAD-dependent thymidylate synthase			314.513
CSYNP_02016	348	hypothetical protein			314.454
CSYNP_03252	348	Ribonuclease P protein component	rnpA	3.1.26.5	314.454
CSYNP_04221	285	hypothetical protein			314.153
CSYNP_03801	1173	hypothetical protein			313.796
CSYNP_04289	1395	Arginine utilization regulatory protein RocR	rocR		313.778
CSYNP_00980	825	hypothetical protein			313.519
CSYNP_00978	750	putative protein			311.71
CSYNP_00580	798	Sulfur carrier protein FdhD	fdhD		311.66
CSYNP_03012	783	putative protein			311.278
CSYNP_02862	831	Diaminopimelate epimerase	dapF	5.1.1.7	311.255
CSYNP_00658	1440	hypothetical protein			310.881
CSYNP_01627	240	hypothetical protein			310.881
CSYNP_03515	1362	Phosphomannomutase/phosphoglucomutase			310.424
CSYNP_03444	786	1,2-epoxyphenylacetyl-CoA isomerase	paaG	5.3.3.18	310.09
CSYNP_01286	642	Hydroxyacylglutathione hydrolase GloC	gloC	3.1.2.6	309.912
CSYNP_02522	1464	RNA polymerase sigma-54 factor	rpoN		309.182
CSYNP_02358	1014	hypothetical protein			309.041
CSYNP_01456	918	hypothetical protein			308.849
CSYNP_00157	564	putative signaling protein			308.676
CSYNP_00278	1386	Biotin carboxylase	accC	6.3.4.14	308.638
CSYNP_04078	258	hypothetical protein			308.471
CSYNP_01203	1356	Regulatory protein AtoC	atoC		308.13
CSYNP_02657	2148	GTP pyrophosphokinase			307.986
CSYNP_02387	1197	hypothetical protein			307.505
CSYNP_00333	906	hypothetical protein			307.449
CSYNP_00086	2673	Outer membrane protein assembly factor BamA	bamA		307.043
CSYNP_01955	486	Cyclic pyranopterin monophosphate synthase	moaC	4.6.1.17	307.043
CSYNP_01365	1314	Homoserine dehydrogenase	hom	1.1.1.3	306.622
CSYNP_01410	552	ATP-dependent protease subunit ClpQ	clpQ	3.4.21.-	306.375
CSYNP_02972	1056	Cobalt-precorrin-5B C(1)-methyltransferase	cbiD	2.1.1.195	306.171
CSYNP_04228	147	hypothetical protein			304.536
CSYNP_02302	654	hypothetical protein			304.226
CSYNP_00470	180	hypothetical protein			303.972
CSYNP_00355	723	hypothetical protein			302.711
CSYNP_01242	594	hypothetical protein			301.46
CSYNP_02230	198	hypothetical protein			301.46
CSYNP_02962	561	hypothetical protein			301.46
CSYNP_03974	1011	hypothetical protein			300.118
CSYNP_03932	582	Protein GrpE	grpE		299.129
CSYNP_01301	1068	hypothetical protein			298.073
CSYNP_03462	885	Phosphoribosylaminoimidazole-succinocarboxamide synthase	purC	6.3.2.6	297.884
CSYNP_01601	234	hypothetical protein			297.595
CSYNP_02169	753	Putative TrmH family tRNA/rRNA methyltransferase		2.1.1.-	297.257
CSYNP_03388	318	hypothetical protein			297.194
CSYNP_02692	1140	Beta-ketodecanoyl-[acyl-carrier-protein] synthase		2.3.1.207	296.7
CSYNP_00493	705	hypothetical protein			296.329
CSYNP_03791	873	Epoxyqueuosine reductase	queG	1.17.99.6	296.28
CSYNP_02706	252	hypothetical protein			296.077
CSYNP_03691	858	Pantothenate synthetase	panC	6.3.2.1	295.663
CSYNP_01973	1617	formate dehydrogenase major subunit	fdhF	1.17.1.9	295.308
CSYNP_00178	405	Ribosomal silencing factor RsfS	rsfS		294.761
CSYNP_04232	744	3-oxoacyl-[acyl-carrier-protein] reductase FabG	fabG	1.1.1.100	294.167
CSYNP_00508	492	hypothetical protein			293.188
CSYNP_00258	849	hypothetical protein			292.938
CSYNP_03575	2031	phosphoserine phosphatase RsbU/P	rsbU_P	3.1.3.3	291.441
CSYNP_03209	1128	Phosphoserine aminotransferase	serC	2.6.1.52	291.037
CSYNP_02237	1197	Iron-containing alcohol dehydrogenase			290.883
CSYNP_03931	1917	Chaperone protein DnaK	dnaK		290.61
CSYNP_00220	1338	hypothetical protein			289.97
CSYNP_00600	1047	Ketol-acid reductoisomerase (NAD(+))	ilvC	1.1.1.86	289.799
CSYNP_04177	309	hypothetical protein			289.753
CSYNP_00101	585	putative HTH-type transcriptional regulator			289.093
CSYNP_00718	1566	Hercynine oxygenase	egtB	1.14.99.50	289.044
CSYNP_02297	2241	Beta-barrel assembly-enhancing protease	bepA	3.4.-.-	288.546
CSYNP_01497	276	hypothetical protein			288.353
CSYNP_01071	795	2-hydroxyisocaproyl-CoA dehydratase activator	hadI	3.-.-.-	287.809
CSYNP_02305	1176	cysteine-S-conjugate beta-lyase	patB	4.4.1.13	287.618
CSYNP_04088	381	Biopolymer transport protein ExbD	exbD		287.218
CSYNP_02897	747	2,3-bisphosphoglycerate-dependent phosphoglycerate mutase	gpmA	5.4.2.11	286.327
CSYNP_04024	747	ABC transporter ATP-binding protein	mlaF		286.327
CSYNP_02139	417	hypothetical protein			286.279
CSYNP_01088	1755	RNA polymerase sigma factor RpoD	rpoD		286.258
CSYNP_02856	957	hypothetical protein			285.867
CSYNP_02888	801	Putative glutamine amidotransferase		2.4.2.-	285.653
CSYNP_01726	627	hypothetical protein			285.594
CSYNP_02534	942	hypothetical protein			285.139
CSYNP_01870	576	Outer membrane lipoprotein Blc	blc		284.974
CSYNP_00069	1992	hypothetical protein			284.662
CSYNP_03830	1539	5'-nucleotidase / UDP-sugar diphosphatase			284.419
CSYNP_03957	648	Riboflavin synthase	ribE	2.5.1.9	284.015
CSYNP_04070	1437	hypothetical protein			283.838
CSYNP_00850	843	agmatinase	speB	3.5.3.11	283.222
CSYNP_02511	738	hypothetical protein			283.078
CSYNP_00512	2355	ATP-dependent RNA helicase DbpA	dbpA	3.6.4.13	283.027
CSYNP_01290	510	hypothetical protein			282.841
CSYNP_02269	528	hypothetical protein			282.619
CSYNP_03429	882	Lipoyl synthase	lipA	2.8.1.8	281.978
CSYNP_01422	813	Ubiquinone/menaquinone biosynthesis C-methyltransferase UbiE	ubiE	2.1.1.163	281.437
CSYNP_00482	1047	hypothetical protein			280.298
CSYNP_04178	213	hypothetical protein			280.231
CSYNP_00750	1137	Peptidoglycan-associated lipoprotein	pal		279.984
CSYNP_01193	462	hypothetical protein			279.927
CSYNP_00716	3993	hypothetical protein			279.038
CSYNP_02898	1053	Fructose-bisphosphate aldolase class 1	fbaB	4.1.2.13	278.7
CSYNP_03692	357	Aspartate 1-decarboxylase	panD	4.1.1.11	278.661
CSYNP_00603	786	1,2-epoxyphenylacetyl-CoA isomerase	paaG	5.3.3.18	278.448
CSYNP_03472	1254	hypothetical protein			277.661
CSYNP_01180	396	Alkaline phosphatase synthesis transcriptional regulatory protein PhoP	phoP		276.339
CSYNP_01628	252	hypothetical protein			276.339
CSYNP_03486	198	hypothetical protein			276.339
CSYNP_00811	1515	Fumarate reductase flavoprotein subunit	frdA	1.3.5.1	275.791
CSYNP_02949	831	hypothetical protein			275.341
CSYNP_00986	651	Adenylate kinase	adk	2.7.4.3	275.065
CSYNP_01800	1266	Glycogen synthase		2.4.1.11	275.029
CSYNP_00478	309	hypothetical protein			273.656
CSYNP_01611	255	hypothetical protein			273.087
CSYNP_03459	2133	Adaptive-response sensory-kinase SasA	sasA9	2.7.-.-	272.841
CSYNP_02735	312	hypothetical protein			271.024
CSYNP_03660	1689	hypothetical protein			270.939
CSYNP_01200	552	hypothetical protein			270.331
CSYNP_03581	552	hypothetical protein			270.331
CSYNP_00129	351	Hydrogenase maturation factor HypA	hypA		269.253
CSYNP_00329	1128	hypothetical protein			268.989
CSYNP_00405	999	hypothetical protein			268.87
CSYNP_02071	111	hypothetical protein			268.87
CSYNP_00177	723	hypothetical protein			268.312
CSYNP_03810	408	PTS sugar transporter subunit IIA			268.211
CSYNP_01961	390	hypothetical protein			267.836
CSYNP_01777	930	HTH-type transcriptional activator CmpR	cmpR		267.424
CSYNP_02382	726	hypothetical protein			267.203
CSYNP_03835	1176	Succinyl-CoA--L-malate CoA-transferase beta subunit	smtB	2.8.3.22	266.469
CSYNP_00280	1755	Adenine deaminase	ade	3.5.4.2	266.419
CSYNP_03956	1197	Riboflavin biosynthesis protein RibBA	ribBA		265.95
CSYNP_00550	450	F420-non-reducing hydrogenase iron-sulfur subunit	mvhD		265.285
CSYNP_01379	450	D-aminoacyl-tRNA deacylase	dtd	3.1.1.96	265.285
CSYNP_02958	450	hypothetical protein			265.285
CSYNP_00082	960	Myo-inositol 2-dehydrogenase	iolG	1.1.1.18	264.249
CSYNP_01837	942	2-dehydropantoate 2-reductase	panE	1.1.1.169	264.018
CSYNP_01808	1077	Branched-chain-amino-acid aminotransferase	ilvE	2.6.1.42	263.253
CSYNP_01776	228	hypothetical protein			261.794
CSYNP_02041	456	hypothetical protein			261.794
CSYNP_01815	3117	Multidrug resistance protein MdtB	mdtB		261.71
CSYNP_04080	1008	L-rhamnose-H+ transport protein	rhaT		261.535
CSYNP_02955	780	Formamidopyrimidine-DNA glycosylase	mutM	3.2.2.23	261.459
CSYNP_02112	3579	Chromosome partition protein Smc	smc		261.282
CSYNP_04013	363	hypothetical protein			260.352
CSYNP_00928	1803	Long-chain acyl-CoA synthetase	fadD	6.2.1.3	259.326
CSYNP_02974	729	Cobalt-precorrin-2 C(20)-methyltransferase	cbiL	2.1.1.151	259.281
CSYNP_03084	384	hypothetical protein			259.067
CSYNP_00484	903	hypothetical protein			258.895
CSYNP_02875	654	Thymidylate kinase	tmk	2.7.4.9	258.592
CSYNP_00403	270	Acyl carrier protein	acpP		257.916
CSYNP_00141	348	hypothetical protein			257.281
CSYNP_03009	2031	Ribonuclease E	rne	3.1.26.12	257.154
CSYNP_02535	852	IS481 family transposase ISChy3			256.878
CSYNP_02695	2181	hypothetical protein			255.433
CSYNP_01814	1248	mulltidrug efflux system			255.082
CSYNP_02465	390	Sensor histidine kinase RcsC	rcsC6	2.7.13.3	255.082
CSYNP_00973	489	hypothetical protein			254.299
CSYNP_03451	939	Methionyl-tRNA formyltransferase	fmt	2.1.2.9	254.267
CSYNP_03141	960	Tyrosine recombinase XerC	xerC		253.886
CSYNP_00588	1140	hypothetical protein			253.068
CSYNP_03186	1140	hypothetical protein			253.068
CSYNP_03673	1140	Cysteine desulfurase IscS	iscS	2.8.1.7	253.068
CSYNP_01447	747	hypothetical protein			253.033
CSYNP_00694	315	hypothetical protein			252.652
CSYNP_00576	906	Quinolinate synthase A	nadA	2.5.1.72	252.548
CSYNP_01926	1596	hypothetical protein			252.445
CSYNP_00420	1143	3-oxoacyl-[acyl-carrier-protein] synthase 3	fabH	2.3.1.180	252.404
CSYNP_00206	1386	hypothetical protein			251.217
CSYNP_02247	753	hypothetical protein			251.017
CSYNP_00064	555	hypothetical protein			250.945
CSYNP_00225	675	Cytidylate kinase	cmk	2.7.4.25	250.547
CSYNP_02505	1233	hypothetical protein			250.117
CSYNP_00198	1317	dicarboxylate/amino acid:cation symporter	dctA		249.271
CSYNP_00196	519	hypothetical protein			249.184
CSYNP_02665	639	Phosphatidylserine decarboxylase proenzyme	psd	4.1.1.65	249.094
CSYNP_01485	240	hypothetical protein			248.705
CSYNP_02375	780	hypothetical protein			248.705
CSYNP_01389	201	Cold shock-like protein CspC	cspC		247.467
CSYNP_00158	1569	putative protein			247.278
CSYNP_00533	1368	Regulatory protein AtoC	atoC		247.25
CSYNP_00256	282	(R)-specific enoyl-CoA hydratase	phaJ	4.2.1.119	246.941
CSYNP_02737	786	hypothetical protein			246.806
CSYNP_00979	1332	hypothetical protein			246.464
CSYNP_04366	303	hypothetical protein			246.242
CSYNP_02922	2505	DNA gyrase subunit A	gyrA	5.6.2.2	246.223
CSYNP_01332	930	Regulator of RpoS	rssB		246.03
CSYNP_00469	870	AB hydrolase superfamily protein YdjP	ydjP	3.-.-.-	245.846
CSYNP_01735	729	hypothetical protein			245.634
CSYNP_01995	1539	UDP-N-acetylmuramoyl-L-alanyl-D-glutamate--2,6-di aminopimelate ligase	murE	6.3.2.13	245.634
CSYNP_02372	405	hypothetical protein			245.634
CSYNP_02928	852	hypothetical protein			245.202
CSYNP_01706	1605	Protein translocase subunit SecD	secD		244.831
CSYNP_00283	651	hypothetical protein			244.502
CSYNP_02853	1716	acyl-CoA dehydrogenase	acd	1.3.8.7	243.487
CSYNP_00887	1722	DNA repair protein RecN	recN		242.639
CSYNP_01247	513	hypothetical protein			242.402
CSYNP_03782	1479	Cobyrinate a,c-diamide synthase	cbiA	6.3.5.11	242.147
CSYNP_00350	1110	NADH oxidase		1.-.-.-	241.983
CSYNP_02094	1398	DNA-binding transcriptional regulator NtrC	glnG		241.944
CSYNP_02536	843	hypothetical protein			241.919
CSYNP_02046	288	hypothetical protein			241.796
CSYNP_02077	453	hypothetical protein			241.567
CSYNP_01665	1071	Ion-translocating oxidoreductase complex subunit B	rsxB	7.-.-.-	241.506
CSYNP_04021	783	hypothetical protein			241.399
CSYNP_00659	660	Threonylcarbamoyl-AMP synthase	ywlC	2.7.7.87	241.168
CSYNP_02357	1734	hypothetical protein			240.96
CSYNP_01730	807	hypothetical protein			240.384
CSYNP_00551	4491	heterodisulfide reductase subunit A2	hdrA2	1.8.7.3,1.8.98.4,1.8.98.5,1.8.98.6	240.343
CSYNP_03405	621	hypothetical protein			240.294
CSYNP_04020	1056	D-alanine--D-alanine ligase A	ddlA	6.3.2.4	240.226
CSYNP_02867	249	Exodeoxyribonuclease 7 small subunit	xseB	3.1.11.6	239.715
CSYNP_02291	2532	hypothetical protein			239.668
CSYNP_00084	1038	UDP-3-O-acylglucosamine N-acyltransferase	lpxD	2.3.1.-	239.6
CSYNP_02344	789	hypothetical protein			239.563
CSYNP_00810	270	hypothetical protein			239.493
CSYNP_01887	1185	Aspartate/prephenate aminotransferase	aspC	2.6.1.1	239.26
CSYNP_02000	1083	UDP-N-acetylglucosamine--N-acetylmuramyl-(pentapeptide) pyrophosphoryl-undecaprenol N-acetylglucosamine transferase	murG	2.4.1.227	238.83
CSYNP_00279	522	hypothetical protein			238.223
CSYNP_01897	669	Oxygen regulatory protein NreC	nreC		237.924
CSYNP_00098	1422	Outer membrane protein OprM	oprM		237.861
CSYNP_02566	921	Phosphate acetyltransferase			237.633
CSYNP_01550	273	Flagellar biosynthetic protein FlhB	flhB		236.862
CSYNP_01813	357	hypothetical protein			236.862
CSYNP_00200	1116	Aminopeptidase YpdF	ypdF	3.4.11.-	236.225
CSYNP_03871	2514	hypothetical protein			235.448
CSYNP_01366	1227	2,3-bisphosphoglycerate-independent phosphoglycerate mutase	apgM	5.4.2.12	235.124
CSYNP_00047	402	hypothetical protein			235.094
CSYNP_00670	1566	Ribonuclease Y	rny	3.1.-.-	235.047
CSYNP_01997	1080	Phospho-N-acetylmuramoyl-pentapeptide-transferase	mraY	2.7.8.13	234.888
CSYNP_02654	720	Ribonuclease PH	rph	2.7.7.56	234.888
CSYNP_00461	1212	Methylthioribose-1-phosphate isomerase	mtnA	5.3.1.23	233.93
CSYNP_02691	894	zinc transport system permease protein znuB	znuB		233.682
CSYNP_03387	447	hypothetical protein			233.682
CSYNP_04058	2193	hypothetical protein			233.621
CSYNP_01982	426	hypothetical protein			233.526
CSYNP_02346	1065	Nicotinate-nucleotide--dimethylbenzimidazole phosphoribosyltransferase	cobT	2.4.2.21	233.526
CSYNP_01192	384	Chemotaxis protein CheY	cheY		233.161
CSYNP_00210	1068	3-deoxy-alpha-D-manno-octulosonate 8-oxidase	kdnB	1.1.3.48	232.87
CSYNP_02220	1284	Folylpolyglutamate synthase	folC	6.3.2.17	232.434
CSYNP_02992	642	Ribonuclease HII	rnhB	3.1.26.4	232.434
CSYNP_03712	150	hypothetical protein			232.124
CSYNP_01920	429	hypothetical protein			231.892
CSYNP_00358	687	hypothetical protein			231.69
CSYNP_01185	1032	Protein-glutamate methylesterase/protein-glutamine glutaminase	cheB	3.1.1.61	231.353
CSYNP_00946	603	Recombination protein RecR	recR		230.97
CSYNP_01221	1293	D-inositol 3-phosphate glycosyltransferase	mshA	2.4.1.250	230.816
CSYNP_00728	1380	Transcriptional regulatory protein QseF	qseF		230.683
CSYNP_00605	627	hypothetical protein			230.062
CSYNP_03602	1017	2-alkyl-3-oxoalkanoate reductase	oleD	1.1.1.412	229.875
CSYNP_00783	1521	hypothetical protein			228.919
CSYNP_00860	1002	Tryptophan--tRNA ligase	trpS	6.1.1.2	228.352
CSYNP_03671	1308	glutamate pyruvate aminotransferase AlaA	AlaA		228.169
CSYNP_03107	699	hypothetical protein			227.712
CSYNP_03623	1530	uroporphyrinogen III methyltransferase / synthase			227.573
CSYNP_03448	1116	hypothetical protein			227.311
CSYNP_01809	438	hypothetical protein			227.128
CSYNP_01245	2037	Elongation factor G	fusA		227.094
CSYNP_03757	702	hypothetical protein			226.739
CSYNP_01432	528	hypothetical protein			226.095
CSYNP_00033	969	hypothetical protein			225.862
CSYNP_00764	837	Dihydroorotate dehydrogenase B (NAD(+)), electron transfer subunit			225.825
CSYNP_03524	1917	hypothetical protein			225.741
CSYNP_02682	309	hypothetical protein			225.363
CSYNP_00367	861	Release factor glutamine methyltransferase	prmC	2.1.1.297	225.307
CSYNP_01446	819	3-methyl-2-oxobutanoate hydroxymethyltransferase	panB	2.1.2.11	224.715
CSYNP_00080	1728	Lipid A export ATP-binding/permease protein MsbA	msbA	7.5.2.6	224.525
CSYNP_02997	576	hypothetical protein			224.525
CSYNP_02166	645	Guanylate kinase	gmk	2.7.4.8	223.641
CSYNP_04022	1068	D-alanine--D-alanine ligase A	ddlA	6.3.2.4	223.555
CSYNP_02158	1002	serine O-acetyltransferase	cysE	2.3.1.30	223.387
CSYNP_01084	936	hypothetical protein			223.197
CSYNP_01749	2232	ribonucleoside-diphosphate reductase alpha chain			222.854
CSYNP_02969	1095	Cobalt transport protein CbiM	cbiM		222.585
CSYNP_02878	1902	Methionine--tRNA ligase	metG	6.1.1.10	222.291
CSYNP_01668	627	hypothetical protein			222.129
CSYNP_03231	3366	Ferredoxin--NADP reductase		1.18.1.2	221.662
CSYNP_00092	180	Sec-independent protein translocase protein TatA	tatA		221.071
CSYNP_02683	495	AP-4-A phosphorylase		2.7.7.53	221.071
CSYNP_03886	360	hypothetical protein			221.071
CSYNP_04061	540	hypothetical protein			221.071
CSYNP_02120	792	hypothetical protein			219.815
CSYNP_03562	1503	Proline--tRNA ligase	proS	6.1.1.15	218.423
CSYNP_00927	729	hypothetical protein			218.342
CSYNP_03313	729	hypothetical protein			218.342
CSYNP_00368	1254	UDP-N-acetylglucosamine 1-carboxyvinyltransferase	murA	2.5.1.7	218.162
CSYNP_03010	183	hypothetical protein			217.447
CSYNP_00361	984	Ribosomal large subunit pseudouridine synthase D	rluD	5.4.99.23	217.364
CSYNP_02156	825	Fe/S biogenesis protein NfuA	nfuA		217.051
CSYNP_01437	642	hypothetical protein			216.939
CSYNP_00369	1287	Histidinol dehydrogenase	hisD	1.1.1.23	216.433
CSYNP_04344	1290	Enolase	eno	4.2.1.11	215.93
CSYNP_00447	2559	Sensor histidine kinase RcsC	rcsC	2.7.13.3	215.758
CSYNP_03183	300	hypothetical protein			215.544
CSYNP_02655	693	N-acetylmuramoyl-L-alanine amidase AmiC	amiC	3.5.1.28	215.329
CSYNP_01908	1017	UDP-N-acetylglucosamine 4-epimerase			215.202
CSYNP_00323	486	2-C-methyl-D-erythritol 2,4-cyclodiphosphate synthase	ispF	4.6.1.12	214.93
CSYNP_00254	1158	Acyl-CoA dehydrogenase	acdA	1.3.99.-	214.771
CSYNP_02517	834	2-dehydro-3-deoxyphosphooctonate aldolase	kdsA	2.5.1.55	214.709
CSYNP_03446	627	hypothetical protein			214.195
CSYNP_01198	930	Motility protein B	motB		213.94
CSYNP_02464	303	hypothetical protein			213.41
CSYNP_03545	303	hypothetical protein			213.41
CSYNP_03920	747	Histone deacetylase-like amidohydrolase		3.5.1.-	213.08
CSYNP_00935	1824	Adaptive-response sensory-kinase SasA	sasA	2.7.-.-	212.708
CSYNP_00156	1029	Cytochrome bd-I ubiquinol oxidase subunit 2	cydB	7.1.1.7	212.692
CSYNP_01626	351	hypothetical protein			212.568
CSYNP_02956	702	Hydroxyacylglutathione hydrolase	gloB	3.1.2.6	212.568
CSYNP_03899	234	hypothetical protein			212.568
CSYNP_03959	468	dCMP deaminase	comEB	3.5.4.12	212.568
CSYNP_00859	750	Segregation and condensation protein A	scpA		212.228
CSYNP_03255	1383	tRNA modification GTPase MnmE	mnmE	3.6.-.-	212.199
CSYNP_03425	399	Glycine cleavage system H protein	gcvH		211.929
CSYNP_00108	1575	Histidine ammonia-lyase	hutH	4.3.1.3	211.596
CSYNP_01061	894	hypothetical protein			211.427
CSYNP_03076	801	hypothetical protein			211.135
CSYNP_02480	330	hypothetical protein			211.022
CSYNP_01836	1794	Long-chain acyl-CoA synthetase	fadD	6.2.1.3	210.72
CSYNP_00281	1464	4-hydroxybutyryl-CoA dehydratase/vinylacetyl-CoA-Delta-isomerase	abfD	4.2.1.120,5.3.3.3	210.652
CSYNP_02102	1797	Microbial serine proteinase	aspA	3.4.21.-	210.368
CSYNP_04186	1254	hypothetical protein			210.229
CSYNP_00421	426	hypothetical protein			210.173
CSYNP_02396	1374	Multidrug resistance protein NorM	norM		209.969
CSYNP_03452	237	hypothetical protein			209.877
CSYNP_00880	5334	hypothetical protein			209.818
CSYNP_03669	996	GTPase ArgK	argK	3.6.5.-	209.751
CSYNP_00072	1899	UDP-N-acetyl-alpha-D-glucosamine C6 dehydratase	pglF	4.2.1.135	209.546
CSYNP_00328	855	dTDP-4-dehydrorhamnose reductase	rmlD	1.1.1.133	209.436
CSYNP_03567	333	Endoribonuclease PemK	pemK	3.1.-.-	209.121
CSYNP_01613	1524	hypothetical protein			208.886
CSYNP_01367	429	Putative esterase		3.1.-.-	208.703
CSYNP_01415	858	hypothetical protein			208.703
CSYNP_00050	930	general secretion pathway protein K	gspK		208.591
CSYNP_01915	525	hypothetical protein			208.438
CSYNP_00849	549	Pyruvoyl-dependent arginine decarboxylase	pdaD	4.1.1.19	208.386
CSYNP_01866	573	5,6-dimethylbenzimidazole synthase	bluB	1.13.11.79	208.339
CSYNP_01932	480	hypothetical protein			207.254
CSYNP_02027	96	hypothetical protein			207.254
CSYNP_02070	1296	Inosine-5'-monophosphate dehydrogenase	IMPDH	1.1.1.205	207.254
CSYNP_03068	984	hypothetical protein			207.254
CSYNP_01661	1371	Putative short-chain fatty acid transporter	atoE		206.8
CSYNP_02145	1878	UvrABC system protein C	uvrC		206.592
CSYNP_01604	579	hypothetical protein			206.18
CSYNP_01189	483	Chemoreceptor glutamine deamidase CheD	cheD	3.5.1.44	205.967
CSYNP_04223	1548	Sensor histidine kinase RcsC	rcsC8	2.7.13.3	205.647
CSYNP_04443	1161	Tn3 family transposase ISPsy42			205.647
CSYNP_04091	1089	iron chelate uptake ABC transporter family permease subunit FepD			205.541
CSYNP_00110	1719	hypothetical protein			205.445
CSYNP_03666	1212	30S ribosomal protein S1	rpsA		205.202
CSYNP_03075	291	hypothetical protein			205.117
CSYNP_02710	849	Cytochrome c biogenesis protein CcsA	ccsA		205.057
CSYNP_00872	825	2-succinyl-6-hydroxy-2,4-cyclohexadiene-1-carboxylate synthase	menH	4.2.99.20	204.993
CSYNP_03808	825	hypothetical protein			204.993
CSYNP_01375	729	hypothetical protein			204.695
CSYNP_04295	1215	multidrug ABC transporter substrate-binding protein	macB	3.6.3.-	204.695
CSYNP_00045	1677	Type II secretion system protein E	gspE	7.4.2.8	204.659
CSYNP_02403	390	hypothetical protein			204.065
CSYNP_01760	561	hypothetical protein			203.929
CSYNP_02268	684	hypothetical protein			203.618
CSYNP_00065	1149	D-inositol-3-phosphate glycosyltransferase	mshA	2.4.1.250	203.466
CSYNP_02635	318	Phenol hydroxylase P5 protein	dmpP	1.14.13.7	203.343
CSYNP_01888	783	Omega-amidase YafV	yafV	3.5.1.3	203.284
CSYNP_02634	1566	hypothetical protein			203.284
CSYNP_03838	1593	hypothetical protein			202.961
CSYNP_01045	540	CDP-diacylglycerol--glycerol-3-phosphate 3-phosphatidyltransferase	pgsA	2.7.8.5	202.648
CSYNP_01993	321	Cell division protein FtsL	ftsL		201.443
CSYNP_00610	939	Methionyl-tRNA formyltransferase	fmt	2.1.2.9	201.295
CSYNP_03384	1089	iron chelate uptake ABC transporter family permease subunit FepD			200.973
CSYNP_04226	594	3-hydroxydecanoyl-[acyl-carrier-protein] dehydratase	fabA	4.2.1.59	200.973
CSYNP_02331	1488	hypothetical protein			200.568
CSYNP_02903	744	tRNA (cytidine/uridine/adenosine-2'-O-)-methyltransferase TrmJ	trmJ	2.1.1.-	200.568
CSYNP_00544	546	Streptothricin hydrolase	sttH	3.5.2.19	200.421
CSYNP_01272	447	50S ribosomal protein L9	rplI		200.299
CSYNP_01768	447	hypothetical protein			200.299
CSYNP_02323	2688	DNA polymerase I	polA	2.7.7.7	199.852
CSYNP_01081	921	hypothetical protein			199.828
CSYNP_01385	996	PhoH-like protein			199.763
CSYNP_01496	1071	hypothetical protein			199.707
CSYNP_01806	822	2-methoxy-6-polyprenyl-1,4-benzoquinol methylase, mitochondrial	COQ5	2.1.1.163	199.69
CSYNP_02786	1146	acetyl-CoA C-acetyltransferase	atoB	2.3.1.9	199.658
CSYNP_00535	450	hypothetical protein			198.964
CSYNP_00581	675	hypothetical protein			198.964
CSYNP_03046	600	Thiol peroxidase	tpx	1.11.1.15	198.964
CSYNP_02583	201	Sec-independent protein translocase protein TatA	tatA		197.974
CSYNP_03257	603	hypothetical protein			197.974
CSYNP_03778	201	hypothetical protein			197.974
CSYNP_00437	1158	Hemolysin secretion protein D, chromosomal	hlyD		197.589
CSYNP_00480	504	hypothetical protein			197.385
CSYNP_02504	630	Putative cytokinin riboside 5'-monophosphate phosphoribohydrolase		3.2.2.-	197.385
CSYNP_02556	1287	Electron transfer flavoprotein-quinone oxidoreductase	fixC	1.5.5.1	197.109
CSYNP_02795	303	hypothetical protein			196.994
CSYNP_03455	303	hypothetical protein			196.994
CSYNP_03523	909	Hydroxyacylglutathione hydrolase	gloB	3.1.2.6	196.994
CSYNP_00881	1617	Cell division coordinator CpoB	cpoB		196.872
CSYNP_00341	633	Dephospho-CoA kinase	coaE	2.7.1.24	196.449
CSYNP_00453	153	hypothetical protein			195.062
CSYNP_01219	204	hypothetical protein			195.062
CSYNP_03152	153	hypothetical protein			195.062
CSYNP_02981	1098	Riboflavin biosynthesis protein RibD	ribD	3.5.4.26,1.1.1.193	194.796
CSYNP_01731	2634	DNA mismatch repair protein MutS	mutS		194.507
CSYNP_03022	1305	hypothetical protein			194.39
CSYNP_03227	1818	heterodisulfide reductase subunit A2	hdrA2	1.8.7.3,1.8.98.4,1.8.98.5,1.8.98.6	194.258
CSYNP_00662	1179	Bifunctional purine biosynthesis protein PurH	purH		194.07
CSYNP_02775	1002	hypothetical protein			193.602
CSYNP_00076	591	Histidine biosynthesis bifunctional protein HisB	hisB	3.1.3.15	193.577
CSYNP_02173	2313	cysteinyl-tRNA synthetase	cysS	6.1.1.16	193.544
CSYNP_01958	1260	bifunctional UDP-N-acetylglucosamine pyrophosphorylase / glucosamine-1-phosphate N-acetyltransferase	glmU	2.7.7.23,2.3.1.157	193.437
CSYNP_02570	540	hypothetical protein			193.437
CSYNP_01448	618	hypothetical protein			193.169
CSYNP_00131	1083	NAD(P)H-quinone oxidoreductase subunit I, chloroplastic	ndhI	7.1.1.-	192.901
CSYNP_03566	258	Antitoxin PemI	pemI		192.794
CSYNP_02520	594	Lipopolysaccharide export system protein LptA	lptA		192.6
CSYNP_00188	672	thiamine pyrophosphokinase	ThiN	2.7.6.2	192.45
CSYNP_00056	675	hypothetical protein			191.595
CSYNP_01340	831	hypothetical protein			191.542
CSYNP_00620	1743	Beta-barrel assembly-enhancing protease	bepA	3.4.-.-	191.202
CSYNP_02006	1695	hypothetical protein			190.747
CSYNP_03697	1149	hypothetical protein			190.479
CSYNP_03081	2565	hypothetical protein			190.043
CSYNP_03233	891	2-oxoglutarate/2-oxoacid ferredoxin oxidoreductase subunit beta	KorB	1.2.7.3,1.2.7.11	189.808
CSYNP_00654	525	Hypoxanthine phosphoribosyltransferase	hpt	2.4.2.8	189.489
CSYNP_01165	1578	ATP-dependent RNA helicase DeaD	deaD	3.6.4.13	189.129
CSYNP_00606	1947	hypothetical protein			189.051
CSYNP_03947	1500	Ribonuclease BN	rbn	3.1.26.11	189.016
CSYNP_02351	3483	hypothetical protein			188.51
CSYNP_03373	264	hypothetical protein			188.413
CSYNP_03816	687	Hydroxyacylglutathione hydrolase	gloB	3.1.2.6	188.248
CSYNP_04033	1641	Oligopeptide-binding protein AppA	appA		187.93
CSYNP_03217	900	branched-chain amino acid transport system permease protein, livH	livH		187.91
CSYNP_01719	2070	Glycine--tRNA ligase beta subunit	glyS	6.1.1.14	187.43
CSYNP_02497	717	molybdate transport system ATP-binding protein	modC		187.309
CSYNP_02977	717	Cobalt-factor III methyltransferase	cbiH	2.1.1.272	187.309
CSYNP_01411	930	Tyrosine recombinase XerC	xerC		187.197
CSYNP_01729	1143	MlaE family lipid ABC transporter permease subunit	mlaE		187.127
CSYNP_03406	1383	DNA repair protein RadA	radA	3.6.4.-	187.023
CSYNP_01893	4470	Sensor histidine kinase RcsC	rcsC5	2.7.13.3	186.946
CSYNP_00562	3207	Carbamoyl-phosphate synthase large chain	carB	6.3.5.5	186.121
CSYNP_02674	804	30S ribosomal protein S2	rpsB		185.601
CSYNP_02428	1824	GTP-binding protein TypA/BipA	typA		185.438
CSYNP_02982	753	Type 4 prepilin-like proteins leader peptide-processing enzyme	outO		184.96
CSYNP_04290	1401	hypothetical protein			184.62
CSYNP_00020	243	hypothetical protein			184.226
CSYNP_00134	108	hypothetical protein			184.226
CSYNP_01968	162	hypothetical protein			184.226
CSYNP_02973	648	Cobalt-precorrin-7 C(5)-methyltransferase	cbiE	2.1.1.289	184.226
CSYNP_03353	378	hypothetical protein			184.226
CSYNP_01773	2001	Putative alkyl/aryl-sulfatase YjcS	yjcS	3.1.6.-	183.949
CSYNP_01243	813	Cell division coordinator CpoB	cpoB		183.546
CSYNP_01014	1356	TRAP transporter large permease DctM	dctM		183.411
CSYNP_00363	1248	Transcription termination factor Rho	rho	3.6.4.-	183.34
CSYNP_03670	2145	Methylmalonyl-CoA mutase	mcm	5.4.99.2	183.195
CSYNP_03463	1059	Chaperone protein DnaJ	dnaJ		183.182
CSYNP_01438	1224	aspartate kinase	lysC	2.7.2.4	182.871
CSYNP_03335	816	hypothetical protein			182.871
CSYNP_01056	789	3-oxoacyl-[acyl-carrier-protein] reductase FabG	fabG	1.1.1.100	182.825
CSYNP_01110	708	Endonuclease V	nfi	3.1.21.7	182.664
CSYNP_02596	1281	Cytochrome c nitrite reductase subunit NrfA	nrfA	1.7.2.2	182.5
CSYNP_00989	927	Hydroxyacylglutathione hydrolase	gloB	3.1.2.6	182.437
CSYNP_03449	519	hypothetical protein			182.096
CSYNP_00612	246	hypothetical protein			181.979
CSYNP_01556	876	Flagellum site-determining protein YlxH	ylxH		181.702
CSYNP_02882	522	hypothetical protein			181.049
CSYNP_01736	1209	Nitric oxide reductase	fprA	1.-.-.-	181.026
CSYNP_01716	606	Putative NAD(P)H nitroreductase		1.-.-.-	180.578
CSYNP_00277	2976	hypothetical protein			180.511
CSYNP_04444	441	DNA-invertase hin	hin		180.466
CSYNP_01100	387	hypothetical protein			179.941
CSYNP_03069	1716	phosphoserine phosphatase RsbU/P	RsbU	3.1.3.3	179.717
CSYNP_03483	471	hypothetical protein			179.532
CSYNP_01427	1779	Aspartate--tRNA ligase	aspS	6.1.1.12	178.944
CSYNP_01957	306	hypothetical protein			178.807
CSYNP_02447	612	hypothetical protein			178.807
CSYNP_03014	306	hypothetical protein			178.807
CSYNP_03218	1281	branched-chain amino acid transport system permease protein, livM	livM		178.617
CSYNP_04023	780	ABC transporter permease	mlaE		178.557
CSYNP_01170	1089	3-isopropylmalate dehydrogenase	leuB	1.1.1.85	178.136
CSYNP_01159	447	hypothetical protein			178.044
CSYNP_00357	1680	hypothetical protein			177.646
CSYNP_01720	2301	hypothetical protein			177.26
CSYNP_03677	702	hypothetical protein			177.14
CSYNP_03412	225	hypothetical protein			176.857
CSYNP_03502	1125	(R)-phenyllactyl-CoA dehydratase beta subunit	fldC	4.2.1.-	176.857
CSYNP_00019	366	hypothetical protein			176.675
CSYNP_01351	1071	branched-chain amino acid transport system permease protein, livM	livM		176.485
CSYNP_03905	423	hypothetical protein			176.386
CSYNP_01788	510	hypothetical protein			175.556
CSYNP_00339	681	Bifunctional ligase/repressor BirA	birA	6.3.4.15	175.298
CSYNP_03880	1362	Tryptophan synthase beta chain	trpB	4.2.1.20	175.298
CSYNP_00772	369	hypothetical protein			175.239
CSYNP_00127	114	hypothetical protein			174.53
CSYNP_02239	741	hypothetical protein			174.53
CSYNP_01188	1374	Regulatory protein AtoC	atoC		173.767
CSYNP_04291	1776	propionate CoA-transferase	pct	2.8.3.1	173.645
CSYNP_00083	774	Acyl-[acyl-carrier-protein]--UDP-N-acetylglucosamine O-acyltransferase	lpxA	2.3.1.129	173.515
CSYNP_02015	717	RNA 2',3'-cyclic phosphodiesterase	thpR	3.1.4.58	173.434
CSYNP_01647	402	hypothetical protein			173.227
CSYNP_04230	633	hypothetical protein			172.875
CSYNP_03361	1842	hypothetical protein			172.824
CSYNP_04229	1209	3-oxoacyl-[acyl-carrier-protein] synthase 2	fabF	2.3.1.179	172.797
CSYNP_00070	1008	N-acetyl-alpha-D-glucosaminyl-diphospho-ditrans,octacis-undecaprenol 4-epimerase	gnu	5.1.3.26	172.712
CSYNP_00754	576	putative GTP-binding protein EngB	engB		172.712
CSYNP_02946	864	MCE family protein			172.712
CSYNP_03672	864	Ribonuclease D	rnd	3.1.13.5	172.712
CSYNP_01395	813	2-succinyl-6-hydroxy-2,4-cyclohexadiene-1-carboxylate synthase	menH	4.2.99.20	171.309
CSYNP_03392	291	10 kDa chaperonin	groS		170.931
CSYNP_01271	963	hypothetical protein			170.452
CSYNP_01745	819	Adenosyl-chloride synthase	salL	2.5.1.94	170.054
CSYNP_01821	615	Nicotinamidase	pncA	3.5.1.19	169.847
CSYNP_00607	1116	hypothetical protein			169.369
CSYNP_04292	1530	efflux transporter outer membrane subunit			169.054
CSYNP_00847	1413	Anaerobic nitric oxide reductase transcription regulator NorR	norR		168.971
CSYNP_01299	1590	hypothetical protein			168.931
CSYNP_02614	1239	hypothetical protein			168.613
CSYNP_03858	1332	Trigger factor	tig	5.2.1.8	168.044
CSYNP_02768	1392	hypothetical protein			167.947
CSYNP_02597	474	cytochrome c nitrite reductase small subunit	nrfH		167.902
CSYNP_03963	237	Acyl carrier protein	acpP		167.902
CSYNP_01162	1248	hypothetical protein			167.397
CSYNP_01714	774	DNA repair protein RecO	recO		167.088
CSYNP_01994	1995	Stage V sporulation protein D	spoVD		167.05
CSYNP_02697	417	hypothetical protein			166.996
CSYNP_00203	1074	Histidinol-phosphate aminotransferase	hisC	2.6.1.9	166.729
CSYNP_03664	1194	Ribosomal RNA large subunit methyltransferase I	rlmI	2.1.1.191	166.636
CSYNP_01495	777	Iron-sulfur cluster carrier protein			166.443
CSYNP_00542	1377	Ribosomal protein S12 methylthiotransferase RimO	rimO	2.8.4.4	166.164
CSYNP_00055	900	Glucose-1-phosphate thymidylyltransferase	rmlA	2.7.7.24	165.803
CSYNP_00255	150	(R)-specific enoyl-CoA hydratase	phaJ	4.2.1.119	165.803
CSYNP_02883	1800	ATP-dependent zinc metalloprotease FtsH 4	ftsH4	3.4.24.-	165.803
CSYNP_03409	1620	L-aspartate oxidase	nadB	1.4.3.16	165.803
CSYNP_03792	480	O-acetyl-ADP-ribose deacetylase	ymdB	3.1.1.106	165.803
CSYNP_02164	543	hypothetical protein			164.887
CSYNP_01069	816	hypothetical protein			164.584
CSYNP_02942	333	Putative anti-sigma factor antagonist BtrV	btrV		164.309
CSYNP_01384	1272	Succinyl-diaminopimelate desuccinylase	dapE	3.5.1.18	164.239
CSYNP_00471	273	hypothetical protein			163.981
CSYNP_01426	1275	Histidine--tRNA ligase	hisS	6.1.1.21	163.852
CSYNP_04368	912	Tyrosine recombinase XerC	xerC		163.621
CSYNP_00089	1491	Lysine--tRNA ligase, heat inducible	lysU	6.1.1.6	163.468
CSYNP_00014	1461	Long-chain acyl-CoA synthetase	fadD	6.2.1.3	163.42
CSYNP_01142	2922	hypothetical protein			163.42
CSYNP_03191	822	Sulfur carrier protein adenylyltransferase	ttuC	2.7.7.80	163.383
CSYNP_02555	609	TetR/AcrR family transcriptional regulator			163.353
CSYNP_01118	792	Short-chain-enoyl-CoA hydratase	crt	4.2.1.150	163.291
CSYNP_02381	396	hypothetical protein			163.291
CSYNP_02342	1467	Circadian clock protein kinase KaiC	kaiC	2.7.11.1	162.752
CSYNP_00316	1590	2,3-bisphosphoglycerate-independent phosphoglycerate mutase	gpmI	5.4.2.12	162.675
CSYNP_01741	1224	Isocitrate dehydrogenase [NADP]	icd	1.1.1.42	162.552
CSYNP_01812	306	hypothetical protein			162.552
CSYNP_00191	1347	CCA-adding enzyme	cca	2.7.7.72	162.48
CSYNP_03583	429	hypothetical protein			162.325
CSYNP_02057	1533	Adenosine deaminase	add	3.5.4.4	162.234
CSYNP_01430	2025	hypothetical protein			162.119
CSYNP_02488	1107	Hydrogenase maturation factor HypD	hypD		161.759
CSYNP_02503	369	hypothetical protein			161.759
CSYNP_03453	246	hypothetical protein			161.759
CSYNP_03730	123	hypothetical protein			161.759
CSYNP_03864	123	hypothetical protein			161.759
CSYNP_03868	123	hypothetical protein			161.759
CSYNP_00591	801	ABC transporter glutamine-binding protein GlnH	glnH		161.456
CSYNP_00154	648	hypothetical protein			161.197
CSYNP_04534	1173	IS4 family transposase ISPg4			161.139
CSYNP_02611	1236	Regulatory protein AtoC	atoC2		160.974
CSYNP_02985	1335	Signal recognition particle protein	ffh		160.214
CSYNP_03232	591	2-oxoglutarate ferredoxin oxidoreductase subunit gamma	KorC	1.2.7.3	159.912
CSYNP_02924	1431	RNA-splicing ligase RtcB	rtcB	6.5.1.-	159.894
CSYNP_03372	810	Hydroxyethylthiazole kinase	thiM	2.7.1.50	159.662
CSYNP_04008	312	hypothetical protein			159.426
CSYNP_02329	1350	Phosphoglucosamine mutase	glmM	5.4.2.10	158.434
CSYNP_00619	1383	hypothetical protein			158.25
CSYNP_00071	567	Undecaprenyl phosphate N,N'-diacetylbacillosamine 1-phosphate transferase	pglC	2.7.8.36	157.908
CSYNP_01331	882	hypothetical protein			157.908
CSYNP_01467	756	Undecaprenyl-phosphate mannosyltransferase		2.4.1.54	157.908
CSYNP_02923	441	Protein archease			157.908
CSYNP_03266	1449	4-hydroxybutyryl-CoA dehydratase/vinylacetyl-CoA-Delta-isomerase	abfD	4.2.1.120	157.908
CSYNP_00509	951	Lipopolysaccharide assembly protein B	lapB		156.911
CSYNP_02515	888	Tyrosine recombinase XerD	xerD		156.841
CSYNP_04049	2955	Sensor histidine kinase RcsC	rcsC6	2.7.13.3	156.545
CSYNP_00126	573	FMN-dependent NADH-azoreductase	azoR	1.7.1.17	156.254
CSYNP_03703	1146	UDP-4-amino-4-deoxy-L-arabinose--oxoglutarate aminotransferase	arnB	2.6.1.87	156.254
CSYNP_01666	1242	Lactate racemase	larA	5.1.2.1	156.191
CSYNP_03706	1020	Bifunctional polymyxin resistance protein ArnA	arnA	2.1.2.13,1.1.1.305	156.05
CSYNP_01130	990	hypothetical protein			155.754
CSYNP_00706	960	UDP-3-O-acyl-N-acetylglucosamine deacetylase	lpxC	3.5.1.108	155.44
CSYNP_01803	705	Thiol:disulfide interchange protein DsbC	dsbC		155.22
CSYNP_02714	1956	hypothetical protein			155.123
CSYNP_02266	834	Ribonuclease BN	rbn	3.1.26.11	155.068
CSYNP_00025	900	hypothetical protein			154.75
CSYNP_01907	1029	GDP-mannose 4,6-dehydratase	gmd	4.2.1.47	154.685
CSYNP_00667	966	tRNA-dihydrouridine synthase B	dusB	1.3.1.-	154.475
CSYNP_01798	4254	glycogen phosphorylase/synthase			154.344
CSYNP_00312	258	hypothetical protein			154.235
CSYNP_03925	1032	hypothetical protein			154.235
CSYNP_00332	2778	hypothetical protein			153.986
CSYNP_00561	1422	Amidophosphoribosyltransferase	purF	2.4.2.14	153.91
CSYNP_01423	1164	hypothetical protein			153.838
CSYNP_02389	582	Cardiolipin synthase B	clsB	2.7.8.-	153.838
CSYNP_00710	972	hypothetical protein			153.521
CSYNP_02773	162	hypothetical protein			153.521
CSYNP_02260	1686	Energy-dependent translational throttle protein EttA	ettA		153.412
CSYNP_02512	357	hypothetical protein			153.263
CSYNP_00954	1365	D-lactate dehydrogenase (cytochrome)	LDHD	1.1.2.4	153.049
CSYNP_02732	195	hypothetical protein			153.049
CSYNP_02851	2997	Protein-glutamate methylesterase/protein-glutamine glutaminase	cheB	3.5.1.44	152.692
CSYNP_03620	822	Cytochrome c biogenesis protein CcsA	ccsA		151.28
CSYNP_00043	921	hypothetical protein			151.221
CSYNP_01413	1320	tRNA-2-methylthio-N(6)-dimethylallyladenosine synthase	miaB	2.8.4.3	150.73
CSYNP_02410	231	hypothetical protein			150.73
CSYNP_03885	660	hypothetical protein			150.73
CSYNP_02241	1389	IS4 family transposase ISGur1			150.405
CSYNP_00018	927	hypothetical protein			150.242
CSYNP_03195	927	aldehyde:ferredoxin oxidoreductase, putative pseudogene	aor	1.2.7.5	150.242
CSYNP_00838	333	hypothetical protein			149.372
CSYNP_02704	333	hypothetical protein			149.372
CSYNP_01027	267	hypothetical protein			149.037
CSYNP_01825	1068	N-acetyl-gamma-glutamyl-phosphate reductase	argC	1.2.1.38	149.037
CSYNP_02881	267	hypothetical protein			149.037
CSYNP_01343	768	(R)-phenyllactate dehydratase activator	fldI	3.6.1.-	148.964
CSYNP_00929	1608	Ribonuclease		3.1.-.-	148.48
CSYNP_01371	201	Cold shock protein CspB	cspB		148.48
CSYNP_00474	2280	ATP-dependent Clp protease ATP-binding subunit ClpA	clpA		148.35
CSYNP_00327	738	tRNA pseudouridine synthase A	truA	5.4.99.12	148.279
CSYNP_02615	1812	Type II secretion system protein E	xpsE		148.235
CSYNP_03576	1008	hypothetical protein			148.038
CSYNP_00425	270	hypothetical protein			147.381
CSYNP_04029	945	Selenide, water dikinase	selD	2.7.9.3	147.381
CSYNP_02133	1149	hypothetical protein			147.188
CSYNP_00944	1794	Holliday junction ATP-dependent DNA helicase RuvB	ruvB	3.6.4.12	146.949
CSYNP_01372	948	Chaperone protein DnaJ	dnaJ		146.914
CSYNP_01672	237	hypothetical protein			146.914
CSYNP_02685	2034	DNA ligase	ligA	6.5.1.2	146.728
CSYNP_03165	1695	putative protein kinase UbiB	ubiB	2.7.-.-	146.728
CSYNP_00286	681	Carbonic anhydrase	cynT	4.2.1.1	146.082
CSYNP_01173	579	Orotate phosphoribosyltransferase	pyrE	2.4.2.10	146.044
CSYNP_01963	1161	hypothetical protein			145.667
CSYNP_03609	444	hypothetical protein			145.638
CSYNP_03138	171	hypothetical protein			145.441
CSYNP_01960	1608	CTP synthase	pyrG	6.3.4.2	145.387
CSYNP_00981	1200	phosphopantothenoylcysteine decarboxylase / phosphopantothenate---cysteine ligase	coaBC	4.1.1.36,6.3.2.5	145.078
CSYNP_00372	1272	Transcription termination/antitermination protein NusA	nusA		144.687
CSYNP_00364	207	50S ribosomal protein L31	rpmE		144.177
CSYNP_00752	2070	Adaptive-response sensory-kinase SasA	sasA	2.7.-.-	144.177
CSYNP_00794	345	hypothetical protein			144.177
CSYNP_01194	828	hypothetical protein			144.177
CSYNP_02722	1863	Butyryl-CoA dehydrogenase		1.3.8.1	144.177
CSYNP_03147	138	hypothetical protein			144.177
CSYNP_01225	1590	hypothetical protein			143.905
CSYNP_01999	1107	putative peptidoglycan glycosyltransferase FtsW	ftsW	2.4.1.129	143.786
CSYNP_00801	693	hypothetical protein			143.552
CSYNP_01764	693	7-cyano-7-deazaguanine synthase	queC	6.3.4.20	143.552
CSYNP_02876	1005	hypothetical protein			143.531
CSYNP_03036	1179	glutaryl-CoA dehydrogenase	gcdH	1.3.8.6	143.443
CSYNP_01909	1320	UDP-N-acetyl-D-glucosamine/UDP-N-acetyl-D-galactosamine dehydrogenase	wbpO	1.1.1.136,1.1.1.-	143.194
CSYNP_02588	1737	DNA polymerase/3'-5' exonuclease PolX	polX		143.181
CSYNP_02388	417	hypothetical protein			143.139
CSYNP_03833	417	hypothetical protein			143.139
CSYNP_00373	2781	Translation initiation factor IF-2	infB		143.088
CSYNP_01445	906	hypothetical protein			142.744
CSYNP_02681	489	Molybdopterin adenylyltransferase	mogA	2.7.7.75	142.408
CSYNP_03281	699	tungstate transport system permease protein	tupB		142.32
CSYNP_01174	3216	hypothetical protein			142.294
CSYNP_00155	1329	Cytochrome bd-II ubiquinol oxidase subunit 1	cydA	7.1.1.7	142.224
CSYNP_01838	2868	UvrABC system protein A	uvrA		142.216
CSYNP_04370	561	DNA-invertase hin	hin		141.864
CSYNP_01233	1755	hypothetical protein			141.712
CSYNP_03333	351	hypothetical protein			141.712
CSYNP_03039	1476	efflux transporter outer membrane subunit			141.539
CSYNP_03714	984	hypothetical protein			141.539
CSYNP_00709	1371	Regulatory protein AtoC	atoC		141.495
CSYNP_01854	633	hypothetical protein			141.443
CSYNP_00313	774	tRNA1(Val) (adenine(37)-N6)-methyltransferase	yfiC	2.1.1.223	141.383
CSYNP_01695	2079	Glutamine-dependent NAD(+) synthetase	nadE	6.3.5.1	141.16
CSYNP_00415	1200	hypothetical protein			140.933
CSYNP_00652	390	hypothetical protein			140.295
CSYNP_01899	639	Response regulator UvrY	uvrY		140.115
CSYNP_04019	1953	Alanine racemase		5.1.1.1	140.079
CSYNP_01151	996	hypothetical protein			139.834
CSYNP_02684	285	hypothetical protein			139.624
CSYNP_01360	1176	ISNCY family transposase ISVisp7			139.579
CSYNP_02894	1176	ISNCY family transposase ISVisp7			139.579
CSYNP_02466	1575	hypothetical protein			138.959
CSYNP_00700	789	ABC-2 type transport system ATP-binding protein			138.695
CSYNP_00291	1257	Nicotinamide-nucleotide amidohydrolase PncC	pncC	3.5.1.42	138.499
CSYNP_02950	216	hypothetical protein			138.169
CSYNP_02855	2382	Regulator of RpoS	rssB		137.821
CSYNP_03193	687	hypothetical protein			137.566
CSYNP_02440	507	hypothetical protein			137.352
CSYNP_03817	507	Spore protein SP21	hspA		137.352
CSYNP_01885	3987	Adaptive-response sensory-kinase SasA	sasA	2.7.-.-	137.234
CSYNP_04526	1089	iron chelate uptake ABC transporter family permease subunit			137.027
CSYNP_02081	654	Peptidoglycan-associated lipoprotein	pal		136.902
CSYNP_02889	618	hypothetical protein			136.828
CSYNP_01700	1674	hypothetical protein			136.684
CSYNP_04211	1092	hypothetical protein			136.651
CSYNP_01344	765	3-alpha-hydroxycholanate dehydrogenase (NADP(+))	baiA	1.1.1.392	136.544
CSYNP_00615	2994	Phosphoribosylformylglycinamidine synthase subunit PurL	purL	6.3.5.3	136.231
CSYNP_01677	1170	Putative teichuronic acid biosynthesis glycosyltransferase TuaC	tuaC	2.4.-.-	136.044
CSYNP_01869	879	hypothetical protein			135.811
CSYNP_02631	1173	IS4 family transposase ISPg4			135.696
CSYNP_03842	1284	3-phosphoshikimate 1-carboxyvinyltransferase	aroA	2.5.1.19	135.587
CSYNP_03447	1947	hypothetical protein			135.402
CSYNP_00039	882	hypothetical protein			135.349
CSYNP_00183	735	hypothetical protein			135.349
CSYNP_00259	1182	IS4 family transposase ISDpr1			134.662
CSYNP_00107	1257	Bacteriochlorophyllide d C-8(2)-methyltransferase	bchQ	2.1.1.332	134.542
CSYNP_03396	1368	Ktr system potassium uptake protein B	ktrB		134.533
CSYNP_01625	222	hypothetical protein			134.435
CSYNP_02868	888	Farnesyl diphosphate synthase		2.5.1.10	134.435
CSYNP_03297	666	Nitroreductase NfnB	nfnB	1.-.-.-	134.435
CSYNP_03489	1554	Cell division coordinator CpoB	cpoB		134.435
CSYNP_01903	630	Intermembrane transport protein PqiA	pqiA		134.222
CSYNP_02761	1410	hypothetical protein			134.054
CSYNP_04025	1485	MlaD family protein	mlaD		133.982
CSYNP_00869	2235	Periplasmic nitrate reductase	napA	1.9.6.1	133.533
CSYNP_03500	1416	Arginine utilization regulatory protein RocR	rocR		133.486
CSYNP_02293	1530	Long-chain-fatty-acid--CoA ligase FadD13		6.2.1.3	133.293
CSYNP_03413	972	ADP-L-glycero-D-manno-heptose-6-epimerase	hldD	5.1.3.20	133.052
CSYNP_03935	1422	hypothetical protein			132.922
CSYNP_02232	600	Methylated-DNA--protein-cysteine methyltransferase	ogt	2.1.1.63	132.642
CSYNP_00729	2253	adenylate cyclase		4.6.1.1	132.466
CSYNP_03604	1878	butyrate:acetyl-CoA coenzyme A-transferase		2.8.3.-	132.431
CSYNP_02049	603	HTH-type transcriptional regulator PuuR	puuR		131.983
CSYNP_00457	1056	Histone deacetylase-like amidohydrolase		3.5.1.-	131.889
CSYNP_00097	1587	hypothetical protein			131.64
CSYNP_02957	909	hypothetical protein			131.329
CSYNP_00951	342	hypothetical protein			130.897
CSYNP_02724	684	putative membrane protein YdfK	ydfK		130.897
CSYNP_00153	762	hypothetical protein			130.554
CSYNP_01914	534	hypothetical protein			130.407
CSYNP_02378	1068	hypothetical protein			130.407
CSYNP_02222	840	hypothetical protein			130.274
CSYNP_01638	1986	hypothetical protein			130.238
CSYNP_01350	879	branched-chain amino acid transport system permease protein, livH	livH		130.153
CSYNP_04047	423	hypothetical protein			129.35
CSYNP_02489	231	Hydrogenase maturation factor HybG	hybG		129.197
CSYNP_01184	2277	hypothetical protein			128.885
CSYNP_01662	309	putative quinol monooxygenase YgiN	ygiN	1.-.-.-	128.779
CSYNP_02456	2475	Sensor histidine kinase RcsC	rcsC5	2.7.13.3	128.623
CSYNP_00460	1431	Aspartyl/glutamyl-tRNA(Asn/Gln) amidotransferase subunit B	gatB	6.3.5.-	128.61
CSYNP_00952	3288	Sensor histidine kinase RcsC	rcsC4	2.7.13.3	128.588
CSYNP_00656	543	hypothetical protein			128.246
CSYNP_02345	543	Bifunctional adenosylcobalamin biosynthesis protein CobP	cobP	2.7.1.156	128.246
CSYNP_00290	582	RNA 2',3'-cyclic phosphodiesterase		3.1.4.58	128.198
CSYNP_02502	1401	Aspartate ammonia-lyase	aspA	4.3.1.1	127.814
CSYNP_02271	624	hypothetical protein			127.541
CSYNP_00665	1332	Phosphoribosylamine--glycine ligase	purD	6.3.4.13	126.966
CSYNP_02752	1176	ISNCY family transposase ISVisp7			126.89
CSYNP_03299	1059	hypothetical protein			126.818
CSYNP_00289	1020	Protein RecA	recA		126.791
CSYNP_03308	1296	hypothetical protein			126.655
CSYNP_00212	1260	2,3-dimethylmalate dehydratase large subunit	dmdA	4.2.1.85	126.326
CSYNP_00598	315	Pyrimidine/purine nucleoside phosphorylase	ppnP	2.4.2.1,2.4.2.2	126.326
CSYNP_01284	945	5,10-methylenetetrahydrofolate reductase	metF	1.5.1.20	126.326
CSYNP_02142	789	Undecaprenyl-diphosphatase	uppP	3.6.1.27	126.086
CSYNP_02159	237	hypothetical protein			125.926
CSYNP_04034	1902	adenylate cyclase, class 1			125.529
CSYNP_01361	1308	ATP-dependent 6-phosphofructokinase	pfkA	2.7.1.11	125.493
CSYNP_02983	1665	Arginine--tRNA ligase	argS	6.1.1.19	125.473
CSYNP_01003	873	fumarate hydratase subunit alpha	fumA	4.2.1.2	125.349
CSYNP_02935	1905	tRNA uridine 5-carboxymethylaminomethyl modification enzyme MnmG	mnmG		125.331
CSYNP_02582	1032	hypothetical protein			125.316
CSYNP_02599	159	hypothetical protein			125.134
CSYNP_02263	1239	hypothetical protein			124.453
CSYNP_02134	360	hypothetical protein			124.352
CSYNP_03680	561	dTDP-4-dehydrorhamnose 3,5-epimerase	rmlC	5.1.3.13	124.131
CSYNP_03481	2166	hypothetical protein			124.008
CSYNP_03296	1365	hypothetical protein			123.897
CSYNP_03426	1326	glycine dehydrogenase (decarboxylating) subunit 1	gcvPA	1.4.4.2	123.79
CSYNP_02424	1005	NrtA/SsuA/CpmA family ABC transporter substrate-binding protein			123.734
CSYNP_02320	1086	Putative mycofactocin radical SAM maturase MftC	mftC	2.-.-.-	123.665
CSYNP_02959	1047	Putative transport protein			123.521
CSYNP_00199	726	hypothetical protein			123.325
CSYNP_02537	2505	Type 3 secretion system secretin	sctC		123.111
CSYNP_00292	324	hypothetical protein			122.817
CSYNP_01257	2592	Chaperone protein ClpB 1	clpB1		122.817
CSYNP_02058	486	hypothetical protein			122.817
CSYNP_03755	405	Putative HTH-type transcriptional regulator			122.817
CSYNP_03316	1176	hypothetical protein			122.66
CSYNP_01075	975	hypothetical protein			122.439
CSYNP_00164	732	hypothetical protein			122.314
CSYNP_02143	408	Bacteriohemerythrin			121.914
CSYNP_03300	654	Fatty acid metabolism regulator protein	fadR		121.69
CSYNP_03995	573	hypothetical protein			121.531
CSYNP_00974	1680	hypothetical protein			121.392
CSYNP_00785	2625	hypothetical protein			121.273
CSYNP_02463	657	hypothetical protein			121.135
CSYNP_02901	534	IS4 family transposase ISPepr4			121.092
CSYNP_01429	5139	Sensor histidine kinase RcsC	rcsC1	2.7.13.3	120.989
CSYNP_03045	576	Thiol-disulfide oxidoreductase ResA	resA		120.898
CSYNP_02111	1071	hypothetical protein			120.753
CSYNP_03763	1689	Toxin RTX-I translocation ATP-binding protein	apxIB		120.745
CSYNP_04411	165	hypothetical protein			120.584
CSYNP_02453	1404	Transcriptional regulatory protein ZraR	zraR		120.455
CSYNP_03070	1611	D-aminoacylase	dan	3.5.1.81	120.416
CSYNP_03212	744	Ribonuclease 3	rnc	3.1.26.3	120.341
CSYNP_02712	1902	hypothetical protein			120.299
CSYNP_02900	1158	NADP-dependent alcohol dehydrogenase	yqhD	1.1.-.-	120.272
CSYNP_03272	993	GTP 3',8-cyclase	moaA	4.1.99.22	120.22
CSYNP_00446	1410	Regulatory protein AtoC	atoC		119.943
CSYNP_02347	747	Adenosylcobinamide-GDP ribazoletransferase	cobS	2.7.8.26	119.858
CSYNP_00557	918	methylenetetrahydrofolate reductase (NADH)	metF	1.5.1.54	119.205
CSYNP_02584	585	Inner membrane protein YohD	yohD		119.038
CSYNP_01362	669	Phosphoribosylglycinamide formyltransferase	purN	2.1.2.2	118.962
CSYNP_03065	837	2-(acetamidomethylene)succinate hydrolase		3.5.1.29	118.855
CSYNP_00062	924	sulfate adenylyltransferase subunit CysD	cysD	2.7.7.4	118.431
CSYNP_01981	1008	hypothetical protein			118.431
CSYNP_02014	1512	hypothetical protein			118.431
CSYNP_03465	924	hypothetical protein			118.431
CSYNP_00698	1011	hypothetical protein			118.079
CSYNP_02585	2022	hypothetical protein			118.079
CSYNP_00722	2115	hypothetical protein			117.591
CSYNP_03482	2202	hypothetical protein			117.463
CSYNP_01108	1059	Dihydrolipoyl dehydrogenase	pdhD	1.8.1.4	117.424
CSYNP_02731	678	hypothetical protein			117.383
CSYNP_03507	1536	hypothetical protein			116.58
CSYNP_04010	768	Peptidoglycan-associated lipoprotein	pal		116.58
CSYNP_00028	1110	CDP-glucose 4,6-dehydratase	rfbG	4.2.1.45	116.51
CSYNP_01910	1281	Glutamate-1-semialdehyde 2,1-aminomutase	hemL	5.4.3.8	116.489
CSYNP_01006	1710	hypothetical protein			116.353
CSYNP_02716	171	hypothetical protein			116.353
CSYNP_03874	900	hypothetical protein			116.062
CSYNP_04090	687	7-carboxy-7-deazaguanine synthase	queE	4.3.99.3	115.845
CSYNP_00518	516	hypothetical protein			115.677
CSYNP_00655	948	hypothetical protein			115.433
CSYNP_02292	690	hypothetical protein			115.341
CSYNP_02866	1380	Exodeoxyribonuclease 7 large subunit	xseA	3.1.11.6	115.341
CSYNP_03815	993	Dihydroorotate dehydrogenase B (NAD(+)), catalytic subunit	pyrDI	1.3.1.14	115.211
CSYNP_00583	432	hypothetical protein			115.141
CSYNP_00322	738	2-C-methyl-D-erythritol 4-phosphate cytidylyltransferase	ispD	2.7.7.60	114.579
CSYNP_03230	435	hypothetical protein			114.347
CSYNP_00175	480	Bifunctional protein HldE	hldE		113.99
CSYNP_03256	480	hypothetical protein			113.99
CSYNP_03715	960	7,8-dihydropterin-6-yl-methyl-4-(beta-D-ribofuranosyl)aminobenzene 5'-phosphate synthase			113.99
CSYNP_01757	699	hypothetical protein			113.856
CSYNP_01124	1530	hypothetical protein			113.786
CSYNP_02431	1227	glycolate oxidase iron-sulfur subunit			113.508
CSYNP_01222	702	Ubiquinone biosynthesis O-methyltransferase, mitochondrial	COQ3	2.1.1.222	113.37
CSYNP_03286	264	hypothetical protein			113.048
CSYNP_01417	2736	hypothetical protein			112.717
CSYNP_01150	1590	hypothetical protein			112.621
CSYNP_02350	663	hypothetical protein			112.536
CSYNP_00835	354	hypothetical protein			112.409
CSYNP_03243	1239	hypothetical protein			112.409
CSYNP_00266	1332	Ferredoxin--NADP reductase		1.18.1.2	112.029
CSYNP_01959	3732	glutamine---fructose-6-phosphate transaminase (isomerizing)	glmS	2.6.1.16	111.957
CSYNP_01759	801	tetrapyrrole methylase family protein / MazG family protein			111.777
CSYNP_00063	1914	Bifunctional enzyme CysN/CysC	cysNC	2.7.7.4,2.7.1.25	111.748
CSYNP_01044	1158	ISNCY family transposase ISKol11			111.681
CSYNP_00666	759	bifunctional UDP-N-acetylglucosamine pyrophosphorylase / glucosamine-1-phosphate N-acetyltransferase	glmU	2.7.7.23,2.3.1.157	111.409
CSYNP_01153	402	hypothetical protein			111.36
CSYNP_02540	447	Type II secretion system protein G	xcpT		111.277
CSYNP_03237	1209	pyruvate ferredoxin oxidoreductase alpha subunit	porA	1.2.7.1	111.084
CSYNP_02666	717	tRNA threonylcarbamoyladenosine biosynthesis protein TsaB	tsaB		110.998
CSYNP_04094	2064	TonB-dependent receptor			110.857
CSYNP_00409	270	hypothetical protein			110.535
CSYNP_00787	720	hypothetical protein			110.535
CSYNP_03196	180	hypothetical protein			110.535
CSYNP_01856	1173	IS4 family transposase ISPg4			110.253
CSYNP_02153	1173	IS4 family transposase ISPg4			110.253
CSYNP_02449	1173	IS4 family transposase ISPg4			110.253
CSYNP_03613	1173	hypothetical protein			110.253
CSYNP_03520	903	Multifunctional non-homologous end joining protein LigD	ligD		110.168
CSYNP_02442	813	Glutamate racemase	murI	5.1.1.3	110.128
CSYNP_03277	813	hypothetical protein			110.128
CSYNP_01009	1086	Putative mycofactocin radical SAM maturase MftC	mftC	2.-.-.-	109.925
CSYNP_01711	543	uracil phosphoribosyltransferase	pyrR	2.4.2.9	109.925
CSYNP_01166	453	Inosine-5'-monophosphate dehydrogenase	IMPDH	1.1.1.205	109.803
CSYNP_01436	363	Transcriptional regulatory protein WalR	walR		109.622
CSYNP_02531	1500	hypothetical protein			109.43
CSYNP_00173	2457	primosomal protein N'	priA	3.6.4.-	109.321
CSYNP_00104	729	3-oxoacyl-[acyl-carrier-protein] reductase FabG	fabG	1.1.1.100	109.171
CSYNP_00751	183	hypothetical protein			108.723
CSYNP_02069	1281	Divalent metal cation transporter MntH	mntH		108.723
CSYNP_03910	183	hypothetical protein			108.723
CSYNP_02376	2664	hypothetical protein			108.295
CSYNP_00853	735	ABC-2 type transport system ATP-binding protein		3.6.3.-	108.28
CSYNP_03531	1287	Flavin-dependent thymidylate synthase			108.216
CSYNP_04364	1200	Acyl-CoA dehydrogenase	acd	1.3.8.7	107.772
CSYNP_02437	1572	Bifunctional NAD(P)H-hydrate repair enzyme Nnr	nnr		107.582
CSYNP_02664	786	CDP-diacylglycerol---serine O-phosphatidyltransferase	pssA	2.7.8.8	107.582
CSYNP_01824	1482	Cysteine--tRNA ligase	cysS	6.1.1.16	107.403
CSYNP_03709	927	cobalt ECF transporter T component CbiQ	CbiQ		107.316
CSYNP_02667	1113	Metalloprotease MmpA	mmpA	3.4.24.-	107.258
CSYNP_01822	1299	Outer membrane protein TolC	tolC		107.217
CSYNP_01693	372	6-carboxy-5,6,7,8-tetrahydropterin synthase	queD	4.2.3.12,4.1.2.50	106.97
CSYNP_02132	1674	hypothetical protein			106.97
CSYNP_03067	465	Serine-protein kinase RsbW	rsbW	2.7.11.1	106.97
CSYNP_02406	2328	Cation efflux system protein CusA, putative pseudogene	cusA		106.832
CSYNP_00276	1959	hypothetical protein			106.642
CSYNP_02400	2055	Transketolase	tkt	2.2.1.1	106.501
CSYNP_00384	1218	Cell division protein FtsA	ftsA		106.179
CSYNP_02715	984	hypothetical protein			106.154
CSYNP_02720	375	hypothetical protein			106.114
CSYNP_02970	750	Cobalt transport protein CbiQ	cbiQ		106.114
CSYNP_02980	3054	hypothetical protein			105.866
CSYNP_00109	423	hypothetical protein			105.832
CSYNP_01847	282	hypothetical protein			105.832
CSYNP_00193	849	hypothetical protein			105.458
CSYNP_00335	993	tRNA dimethylallyltransferase	miaA	2.5.1.75	105.192
CSYNP_00611	237	hypothetical protein			104.939
CSYNP_04374	759	IS21 family transposase ISCth9			104.856
CSYNP_00553	570	heterodisulfide reductase subunit C2	hdrC2	1.8.7.3,1.8.98.4,1.8.98.5,1.8.98.6	104.718
CSYNP_00549	666	hypothetical protein			104.561
CSYNP_01054	477	Ribonuclease HI	rnhA	3.1.26.4	104.279
CSYNP_02886	765	hypothetical protein			104.033
CSYNP_00595	528	Molybdenum cofactor guanylyltransferase	mobA	2.7.7.77	103.627
CSYNP_01724	288	hypothetical protein			103.627
CSYNP_01876	1008	hypothetical protein			103.627
CSYNP_03608	1728	hypothetical protein			103.627
CSYNP_03907	960	branched-chain amino acid transport system permease protein, livM	livM		103.627
CSYNP_02848	867	Tn3 family transposase TnAs2			103.268
CSYNP_00646	1158	Glutamate 5-kinase	proB	2.7.2.11	103.09
CSYNP_04542	483	hypothetical protein			102.983
CSYNP_03836	339	Chemotaxis protein CheY	cheY		102.71
CSYNP_02602	1266	hypothetical protein			102.154
CSYNP_03653	2436	DNA primase	dnaG	2.7.7.-	102.096
CSYNP_03850	1173	IS4 family transposase ISPg4			101.772
CSYNP_02369	3813	hypothetical protein			101.752
CSYNP_03811	489	PTS sugar transporter subunit IIB			101.72
CSYNP_01555	783	RNA polymerase sigma factor FliA	fliA		101.642
CSYNP_00284	882	2-succinyl-6-hydroxy-2,4-cyclohexadiene-1-carboxylate synthase	menH	4.2.99.20	101.512
CSYNP_02399	882	hypothetical protein			101.512
CSYNP_03247	882	hypothetical protein			101.512
CSYNP_01376	3486	DNA polymerase III subunit alpha	dnaE	2.7.7.7	101.308
CSYNP_02968	393	sirohydrochlorin ferrochelatase	sirB	4.99.1.4	101.254
CSYNP_02310	1182	IS4 family transposase ISDpr1			100.997
CSYNP_02340	888	Phytochrome-like protein cph1	cph1	2.7.13.3	100.826
CSYNP_00130	594	Transcriptional regulator AcuR	acuR		100.487
CSYNP_00138	891	3-hydroxybutyryl-CoA dehydrogenase	hbd	1.1.1.157	100.487
CSYNP_00169	198	Copper chaperone CopZ	copZ		100.487
CSYNP_01574	1389	IS4 family transposase ISGur1			100.27
CSYNP_02610	1290	Enterobactin exporter EntS	entS		100.253
CSYNP_02443	1191	Ribosomal RNA large subunit methyltransferase L	rlmL	2.1.1.173	100.234
CSYNP_01307	1092	Iron-sulfur cluster carrier protein			100.211
CSYNP_01867	795	1,2-epoxyphenylacetyl-CoA isomerase	paaG	5.3.3.18	100.108
CSYNP_01152	597	hypothetical protein			99.982
CSYNP_01858	798	hypothetical protein			99.731
CSYNP_00120	1647	Long-chain-fatty-acid--CoA ligase		6.2.1.3	99.663
CSYNP_00711	903	hypothetical protein			99.151
CSYNP_03577	1305	Protein-glutamate methylesterase/protein-glutamine glutaminase	cheB	3.5.1.44	99.101
CSYNP_01502	201	hypothetical protein			98.987
CSYNP_03942	201	Cold shock-like protein CspLA	cspLA		98.987
CSYNP_04415	3522	Adaptive-response sensory-kinase SasA	sasA5	2.7.-.-	98.86
CSYNP_01114	1416	Beta-barrel assembly-enhancing protease	bepA	3.4.-.-	98.358
CSYNP_01841	912	Quinolinate synthase A	nadA	2.5.1.72	98.173
CSYNP_00466	1119	Putative acid--amine ligase YgiC	ygiC	6.3.1.-	97.793
CSYNP_02061	408	NADPH-dependent 7-cyano-7-deazaguanine reductase	queF	1.7.1.13	97.531
CSYNP_04179	204	hypothetical protein			97.531
CSYNP_03938	1125	hypothetical protein			97.271
CSYNP_02896	1842	hypothetical protein			97.214
CSYNP_01970	1131	Lysine/ornithine decarboxylase	ldc	4.1.1.17	96.755
CSYNP_03635	309	hypothetical protein			96.584
CSYNP_02592	1032	Methylthioribose-1-phosphate isomerase	mtnA	5.3.1.23	96.397
CSYNP_00257	207	hypothetical protein			96.118
CSYNP_00890	621	hypothetical protein			96.118
CSYNP_04527	363	hypothetical protein			95.919
CSYNP_00473	312	ATP-dependent Clp protease adapter protein ClpS	clpS		95.656
CSYNP_00634	312	hypothetical protein			95.656
CSYNP_02915	936	hypothetical protein			95.656
CSYNP_03892	624	hypothetical protein			95.656
CSYNP_03485	939	Bifunctional riboflavin kinase/FMN adenylyltransferase	ribF	2.7.1.26,2.7.7.2	95.35
CSYNP_02251	3342	Sensor histidine kinase RcsC	rcsC2	2.7.13.3	95.255
CSYNP_00249	1149	hypothetical protein			95.239
CSYNP_03756	786	hypothetical protein			94.925
CSYNP_01205	420	Flagellar basal-body rod protein FlgC	flgC		94.745
CSYNP_03875	1368	Transcriptional regulatory protein ZraR	zraR		94.537
CSYNP_03354	1896	hypothetical protein			94.445
CSYNP_01018	1686	hypothetical protein			94.407
CSYNP_02352	1635	hypothetical protein			94.31
CSYNP_01197	1374	Regulatory protein AtoC	atoC		94.124
CSYNP_03418	477	hypothetical protein			93.851
CSYNP_03758	690	hypothetical protein			93.715
CSYNP_03975	213	hypothetical protein			93.41
CSYNP_03610	1173	IS4 family transposase ISPg4			93.291
CSYNP_02788	480	hypothetical protein			93.264
CSYNP_02407	855	Cation efflux system protein CusA	cusA		93.082
CSYNP_01033	750	mannose PTS system EIID component	manZ		92.85
CSYNP_03978	375	hypothetical protein			92.85
CSYNP_03350	1182	IS4 family transposase ISDpr1			92.58
CSYNP_03356	2688	Sensor histidine kinase RcsC	rcsC5	2.7.13.3	92.524
CSYNP_03601	1668	Olefin beta-lactone synthetase	oleC	6.1.3.1	92.444
CSYNP_01085	2481	hypothetical protein			92.224
CSYNP_02003	864	Cell division protein FtsQ	ftsQ		92.113
CSYNP_02567	918	phosphate acetyltransferase			92.113
CSYNP_03556	324	hypothetical protein			92.113
CSYNP_00321	1029	putative PIN and TRAM-domain containing protein YacL	yacL	3.1.-.-	91.844
CSYNP_00180	975	Dipeptide transport system permease protein DppB	dppB		91.829
CSYNP_01049	867	Ribosomal RNA small subunit methyltransferase I	rsmI	2.1.1.198	91.794
CSYNP_02339	1629	4,4'-diapolycopene oxygenase	crtNb	1.14.99.44	91.604
CSYNP_04339	1959	hypothetical protein			91.408
CSYNP_02303	381	Regulatory protein AtoC	atoC1		91.388
CSYNP_01810	765	D-alanyl-D-alanine dipeptidase	vanX	3.4.13.22	91.029
CSYNP_01172	2409	5-methyltetrahydrofolate--homocysteine methyltransferase	metH	2.1.1.13	90.851
CSYNP_01227	876	branched-chain amino acid transport system permease protein, livH	livH		90.851
CSYNP_02646	3507	Adaptive-response sensory-kinase SasA	sasA4	2.7.-.-	90.773
CSYNP_03813	441	hypothetical protein			90.233
CSYNP_00616	828	phosphoribosylformylglycinamidine synthase subunit PurQ / glutaminase	purQ	6.3.5.3,3.5.1.2	90.11
CSYNP_00894	1215	hypothetical protein			90.066
CSYNP_00871	885	1,4-dihydroxy-2-naphthoate octaprenyltransferase	menA	2.5.1.74	89.927
CSYNP_03228	609	hypothetical protein			89.844
CSYNP_00982	1329	hypothetical protein			89.826
CSYNP_03621	1275	Glutamyl-tRNA reductase	hemA	1.2.1.70	89.729
CSYNP_00638	333	hypothetical protein			89.623
CSYNP_03926	555	hypothetical protein			89.623
CSYNP_04009	777	hypothetical protein			89.623
CSYNP_02404	1281	Outer membrane efflux protein CusC	CusC		89.308
CSYNP_02422	1344	hypothetical protein			88.823
CSYNP_03369	1011	Ribonuclease Z	rnz	3.1.26.11	88.56
CSYNP_02769	1236	Protein-glutamate methylesterase/protein-glutamine glutaminase	cheB	3.5.1.44	88.536
CSYNP_01659	450	Transcriptional activatory protein BadR	badR		88.428
CSYNP_03246	450	hypothetical protein			88.428
CSYNP_02313	1914	Selenocysteine-specific elongation factor	selB		88.359
CSYNP_02549	339	NADPH dehydrogenase	namA	1.6.99.1	88.037
CSYNP_01295	849	hypothetical protein			87.882
CSYNP_02148	453	hypothetical protein			87.843
CSYNP_03594	453	hypothetical protein			87.843
CSYNP_03906	906	branched-chain amino acid transport system permease protein, livH	livH		87.843
CSYNP_02865	1020	Deoxyhypusine synthase-like protein		2.5.-.-	87.778
CSYNP_02496	567	formylmethanofuran dehydrogenase subunit E	fmdE	1.2.7.12	87.727
CSYNP_02909	567	2-amino-4-deoxychorismate dehydrogenase	sgcG	1.3.99.24	87.727
CSYNP_03216	1134	branched-chain amino acid transport system substrate-binding protein, livK	livK		87.727
CSYNP_02945	681	hypothetical protein			87.649
CSYNP_03646	228	hypothetical protein			87.265
CSYNP_00334	1827	DNA mismatch repair protein MutL	mutL		87.122
CSYNP_04041	1143	branched-chain amino acid transport system substrate-binding protein, livK	livK		87.036
CSYNP_01493	1950	Carbon monoxide dehydrogenase	cooS	1.2.7.4	86.728
CSYNP_02468	918	hypothetical protein			86.694
CSYNP_00651	2526	hypothetical protein			86.643
CSYNP_03344	690	hypothetical protein			86.506
CSYNP_04236	345	hypothetical protein			86.506
CSYNP_03315	921	hypothetical protein			86.412
CSYNP_03411	1152	Cysteine desulfurase SufS	sufS	2.8.1.7	86.356
CSYNP_01431	462	hypothetical protein			86.131
CSYNP_02012	231	hypothetical protein			86.131
CSYNP_01392	1506	Cytosol aminopeptidase	pepA	3.4.11.1	85.874
CSYNP_04206	753	hypothetical protein			85.874
CSYNP_01326	348	Nitrogen regulatory protein P-II	glnB		85.76
CSYNP_02486	2325	Carbamoyltransferase HypF	hypF	6.2.-.-	85.576
CSYNP_01304	1515	hypothetical protein			85.364
CSYNP_00837	234	hypothetical protein			85.027
CSYNP_00893	234	hypothetical protein			85.027
CSYNP_02651	234	hypothetical protein			85.027
CSYNP_03912	117	hypothetical protein			85.027
CSYNP_03376	1173	hypothetical protein			84.81
CSYNP_03436	528	Molybdenum cofactor guanylyltransferase	mobA	2.7.7.77	84.786
CSYNP_02279	1650	Adaptive-response sensory-kinase SasA	sasA	2.7.-.-	84.409
CSYNP_01503	708	Membrane-bound lytic murein transglycosylase F	mltF	4.2.2.-	84.307
CSYNP_00448	3423	Sensor histidine kinase RcsC	rcsC	2.7.13.3	84.282
CSYNP_01303	1182	IS4 family transposase ISDpr1			84.164
CSYNP_03011	828	Pyrroline-5-carboxylate reductase	proC	1.5.1.2	84.103
CSYNP_03032	2193	hypothetical protein			83.922
CSYNP_00745	1008	acrylyl-CoA reductase AcuI	acuI	1.3.1.-	83.888
CSYNP_01549	714	Flagellar basal-body rod protein FlgG	flgG		83.598
CSYNP_00228	1617	ATP-dependent RecD-like DNA helicase	recD2	3.6.4.12	83.055
CSYNP_04030	120	hypothetical protein			82.902
CSYNP_04369	720	Tyrosine recombinase XerC	xerC		82.902
CSYNP_02301	903	hypothetical protein			82.626
CSYNP_01564	483	Flagellar motor switch protein FliN	fliN		82.387
CSYNP_00661	732	hypothetical protein			81.543
CSYNP_01454	981	putative NTE family protein			81.127
CSYNP_01240	1473	hypothetical protein			81.044
CSYNP_01131	984	hypothetical protein			80.88
CSYNP_03440	1662	Dihydroxy-acid dehydratase	ilvD	4.2.1.9	80.807
CSYNP_03878	1356	Replication-associated recombination protein A	rarA		80.701
CSYNP_03293	867	2-(acetamidomethylene)succinate hydrolase		3.5.1.29	80.32
CSYNP_03503	1239	(R)-phenyllactyl-CoA dehydratase alpha subunit	fldB	4.2.1.-	80.292
CSYNP_00319	1116	hypothetical protein			80.227
CSYNP_02257	744	hypothetical protein			80.227
CSYNP_03179	744	polar amino acid transport system substrate-binding protein			80.227
CSYNP_01218	1242	hypothetical protein			80.098
CSYNP_03390	621	hypothetical protein			80.098
CSYNP_01127	1119	hypothetical protein			80.012
CSYNP_01637	1251	sulfate permease, SulP family, putative pseudogene			79.522
CSYNP_03089	1440	hypothetical protein			79.447
CSYNP_01542	501	hypothetical protein			79.427
CSYNP_03872	2517	hypothetical protein			79.048
CSYNP_02501	1260	tRNA modification GTPase MnmE	mnmE	3.6.-.-	78.954
CSYNP_01494	759	Septum site-determining protein MinD	minD		78.642
CSYNP_00407	1266	3-oxoacyl-[acyl-carrier-protein] synthase 2	fabF	2.3.1.179	78.58
CSYNP_02371	633	hypothetical protein			78.58
CSYNP_02869	1902	1-deoxy-D-xylulose-5-phosphate synthase	dxs	2.2.1.7	78.456
CSYNP_04028	1080	hypothetical protein			78.296
CSYNP_01688	1914	hypothetical protein			77.964
CSYNP_02581	1341	hypothetical protein			77.894
CSYNP_01708	513	hypothetical protein			77.569
CSYNP_01787	1926	Peptidoglycan D,D-transpeptidase MrdA	mrdA	3.4.16.4	77.478
CSYNP_03767	642	Protein-glutamate methylesterase/protein-glutamine glutaminase	cheB	3.5.1.44	77.478
CSYNP_00424	1287	Linearmycin resistance permease protein LnrN	lnrN		77.297
CSYNP_03074	1545	hypothetical protein			77.267
CSYNP_01513	966	Apulose-4-phosphate transketolase subunit B	aptB	2.2.1.-	77.237
CSYNP_00592	129	hypothetical protein			77.118
CSYNP_01359	129	hypothetical protein			77.118
CSYNP_01862	129	hypothetical protein			77.118
CSYNP_02107	129	hypothetical protein			77.118
CSYNP_02250	774	hypothetical protein			77.118
CSYNP_03433	129	hypothetical protein			77.118
CSYNP_03626	129	hypothetical protein			77.118
CSYNP_03665	903	hypothetical protein			77.118
CSYNP_03701	1227	hypothetical protein			77.023
CSYNP_03397	648	Ktr system potassium uptake protein A	ktrA		76.761
CSYNP_03351	4797	Sensor histidine kinase RcsC	rcsC4	2.7.13.3	76.732
CSYNP_00608	519	hypothetical protein			76.672
CSYNP_03347	519	hypothetical protein			76.672
CSYNP_01373	780	Inosose dehydratase	iolE	4.2.1.44	76.525
CSYNP_02877	783	hypothetical protein			76.231
CSYNP_01275	1176	ISNCY family transposase ISVisp7			76.134
CSYNP_01563	393	hypothetical protein			75.94
CSYNP_01418	1314	NADH:ubiquinone reductase (H+-translocating)	ndh	1.6.5.9	75.709
CSYNP_00324	1446	Glutamate--tRNA ligase	gltX	6.1.1.17	75.678
CSYNP_01704	1119	Queuine tRNA-ribosyltransferase	tgt	2.4.2.29	75.567
CSYNP_00582	924	Phosphate acetyltransferase	pta	2.3.1.8	75.365
CSYNP_02820	264	hypothetical protein			75.365
CSYNP_03790	1194	sulfate reduction electron transfer complex DsrMKJOP subunit DsrP	DsrP		74.986
CSYNP_01156	666	Hydroxyacylglutathione hydrolase GloC	gloC	3.1.2.6	74.686
CSYNP_00725	3069	Sensor histidine kinase RcsC	rcsC	2.7.13.3	74.555
CSYNP_00463	936	hypothetical protein			74.399
CSYNP_01231	804	2,3-dehydroadipyl-CoA hydratase	paaF	4.2.1.17	74.24
CSYNP_00577	1074	tRNA-specific 2-thiouridylase MnmA	mnmA	2.8.1.13	74.102
CSYNP_02366	672	hypothetical protein			74.019
CSYNP_03177	2016	ABC transporter ATP-binding protein			74.019
CSYNP_03818	405	Spore protein SP21	hspA		73.69
CSYNP_01451	678	hypothetical protein			73.364
CSYNP_00932	612	hypothetical protein			73.148
CSYNP_00217	546	hypothetical protein			72.88
CSYNP_04215	273	hypothetical protein			72.88
CSYNP_03149	1503	hypothetical protein			72.808
CSYNP_01298	957	hypothetical protein			72.766
CSYNP_00159	753	Outer membrane protein assembly factor BamD	bamD		72.663
CSYNP_00965	549	Lactate utilization protein C	lutC		72.482
CSYNP_02569	1236	hypothetical protein			72.438
CSYNP_03853	1788	Translocation and assembly module subunit TamA	tamA		72.33
CSYNP_03971	1515	ABC transporter ATP-binding protein ModF	modF		72.231
CSYNP_03242	2067	hypothetical protein			72.193
CSYNP_01378	483	hypothetical protein			72.088
CSYNP_03962	1245	3-oxoacyl-[acyl-carrier-protein] synthase 2	fabF	2.3.1.179	71.915
CSYNP_00106	693	hypothetical protein			71.776
CSYNP_01157	834	Phosphoenolpyruvate synthase regulatory protein	ppsR	2.7.11.33	71.57
CSYNP_02074	1671	alkaline phosphatase	phoA	3.1.3.1	71.441
CSYNP_01839	975	Foldase protein PrsA	prsA	5.2.1.8	71.423
CSYNP_03041	558	Formate dehydrogenase subunit alpha	fdhF	1.17.1.9	71.313
CSYNP_01239	978	tRNA sulfurtransferase	thiI	2.8.1.4	71.204
CSYNP_02150	420	hypothetical protein			71.058
CSYNP_00883	1893	Sensor histidine kinase RcsC	rcsC	2.7.13.3	70.946
CSYNP_03258	1965	hypothetical protein			70.878
CSYNP_00693	3657	hypothetical protein			70.728
CSYNP_01442	1407	tRNA(Ile)-lysidine synthase	tilS	6.3.4.19	70.705
CSYNP_00870	423	hypothetical protein			70.555
CSYNP_03662	282	hypothetical protein			70.555
CSYNP_04095	846	Cobalamin-binding protein	btuF		70.555
CSYNP_02243	1341	hypothetical protein			70.476
CSYNP_00099	3249	Multidrug efflux pump subunit AcrB	acrB		70.424
CSYNP_02621	1344	5-methylthioadenosine/S-adenosylhomocysteine deaminase	mtaD	3.5.4.31,3.5.4.28	70.318
CSYNP_01204	354	Flagellar basal body rod protein FlgB	flgB		70.256
CSYNP_02796	4110	hypothetical protein			70.194
CSYNP_00802	567	Putative NAD(P)H-dependent FMN-containing oxidoreductase YwqN	ywqN	1.-.-.-	70.181
CSYNP_00465	429	hypothetical protein			69.568
CSYNP_01412	501	putative protein			69.498
CSYNP_00792	645	hypothetical protein			69.406
CSYNP_01911	1077	hypothetical protein			69.277
CSYNP_01186	432	Chemotaxis protein CheY	cheY		69.085
CSYNP_04036	1296	Phenylacetate-coenzyme A ligase	paaK	6.2.1.30	69.085
CSYNP_01057	1011	Adaptive-response sensory-kinase SasA	sasA	2.7.-.-	68.88
CSYNP_00584	867	Epoxyqueuosine reductase	queG	1.17.99.6	68.846
CSYNP_00873	1449	2-succinylbenzoate--CoA ligase	menE	6.2.1.26	68.656
CSYNP_01300	1740	Sensor histidine kinase RcsC	rcsC8	2.7.13.3	68.608
CSYNP_01034	291	hypothetical protein			68.372
CSYNP_01756	1677	Regulator of RpoS	rssB		68.22
CSYNP_01872	438	hypothetical protein			68.138
CSYNP_02462	585	hypothetical protein			68.022
CSYNP_03526	1536	Apolipoprotein N-acyltransferase	lnt	2.3.1.269	68.005
CSYNP_02054	1320	D-glycerate 2-kinase	gck	2.7.1.165	67.829
CSYNP_02311	2715	Adaptive-response sensory-kinase SasA	sasA0	2.7.-.-	67.787
CSYNP_00854	1470	hypothetical protein			67.675
CSYNP_01743	1032	Dual-specificity RNA methyltransferase RlmN	rlmN	2.1.1.192	67.478
CSYNP_00723	1629	hypothetical protein			67.176
CSYNP_00875	891	1,4-dihydroxy-2-naphthoyl-CoA synthase	menB	4.1.3.36	66.991
CSYNP_01480	297	NAD(P) transhydrogenase subunit alpha	pntA	7.1.1.1	66.991
CSYNP_00879	744	hypothetical protein			66.856
CSYNP_00472	300	hypothetical protein			66.321
CSYNP_02932	1275	Dipeptidyl-peptidase 5	dpp5	3.4.14.-	66.321
CSYNP_02951	150	hypothetical protein			66.321
CSYNP_02448	2778	Sensor histidine kinase RcsC	rcsC3	2.7.13.3	66.25
CSYNP_02499	753	Modmolybdate transport system substrate-binding protein ModA	modA		66.057
CSYNP_01123	678	putative protein			66.028
CSYNP_00836	1056	hypothetical protein			65.944
CSYNP_03042	2493	Formate dehydrogenase subunit alpha	fdhF	1.17.1.9	65.842
CSYNP_00087	681	Lipoprotein-releasing system ATP-binding protein LolD	lolD	3.6.3.-	65.737
CSYNP_03996	909	hypothetical protein			65.665
CSYNP_01201	1971	Cell division coordinator CpoB	cpoB		65.615
CSYNP_01600	228	hypothetical protein			65.449
CSYNP_00152	459	hypothetical protein			65.021
CSYNP_01543	306	hypothetical protein			65.021
CSYNP_00346	2301	putative xanthine dehydrogenase subunit D	pucD	1.17.1.4	64.851
CSYNP_01694	768	GTP cyclohydrolase IB	folE2	3.5.4.16	64.767
CSYNP_02072	768	hypothetical protein			64.767
CSYNP_01023	615	hypothetical protein			64.704
CSYNP_03933	615	Phosphoheptose isomerase	gmhA	5.3.1.28	64.704
CSYNP_01403	462	hypothetical protein			64.599
CSYNP_00294	1389	IS4 family transposase ISGur1			64.459
CSYNP_00451	1389	IS4 family transposase ISGur1			64.459
CSYNP_00886	1158	ISNCY family transposase ISKol11			64.431
CSYNP_04042	309	hypothetical protein			64.39
CSYNP_03711	696	putative fused nickel transport protein LarMN	larMN		64.32
CSYNP_01296	621	Membrane-bound lytic murein transglycosylase F	mltF	4.2.2.-	64.078
CSYNP_03511	3105	Anaerobic nitric oxide reductase transcription regulator NorR	norR		64.078
CSYNP_00034	780	hypothetical protein			63.77
CSYNP_00309	780	hypothetical protein			63.77
CSYNP_00717	1248	hypothetical protein			63.77
CSYNP_03563	936	hypothetical protein			63.77
CSYNP_00556	1407	hypothetical protein			63.634
CSYNP_00419	861	hypothetical protein			63.548
CSYNP_03402	783	23S rRNA (guanosine-2'-O-)-methyltransferase RlmB	rlmB	2.1.1.185	63.526
CSYNP_00786	1098	hypothetical protein			63.422
CSYNP_00477	471	hypothetical protein			63.364
CSYNP_01518	1101	dTDP-3-amino-3,4,6-trideoxy-alpha-D-glucose transaminase	desV	2.6.1.106	63.249
CSYNP_02530	1023	hypothetical protein			63.209
CSYNP_02108	315	hypothetical protein			63.163
CSYNP_03439	315	Pyrimidine/purine nucleoside phosphorylase	ppnP	2.4.2.2	63.163
CSYNP_03529	1260	hypothetical protein			63.163
CSYNP_04216	5355	hypothetical protein			63.163
CSYNP_03282	870	tungstate transport system substrate-binding protein	tupA		62.891
CSYNP_02481	792	tRNA pseudouridine synthase A	truA	5.4.99.12	62.804
CSYNP_00073	1110	Lipopolysaccharide core heptosyltransferase RfaQ	rfaQ	2.-.-.-	62.736
CSYNP_00690	1830	DNA mismatch repair protein MutS	mutS		62.516
CSYNP_00574	639	Bifunctional methionine biosynthesis protein MetXA/MetW	metXA		62.273
CSYNP_00343	1359	putative xanthine dehydrogenase subunit A	pucA	1.17.1.4	62.222
CSYNP_02265	480	hypothetical protein			62.176
CSYNP_03837	720	Beta-barrel assembly-enhancing protease	bepA	3.4.-.-	62.176
CSYNP_00930	882	Cell division coordinator CpoB	cpoB		62.035
CSYNP_01149	321	hypothetical protein			61.982
CSYNP_01713	1287	Dihydroorotase	pyrC	3.5.2.3	61.838
CSYNP_03966	1452	Glutamate--tRNA ligase	gltX	6.1.1.17	61.662
CSYNP_00426	1212	3-oxoacyl-[acyl-carrier-protein] synthase 2	fabF	2.3.1.179	61.561
CSYNP_01387	1134	Chaperone SurA	surA	5.2.1.8	61.409
CSYNP_01616	1053	hypothetical protein			61.409
CSYNP_03244	1788	hypothetical protein			61.202
CSYNP_01449	2202	spermidine synthase	speE	2.5.1.16	60.99
CSYNP_02370	1062	hypothetical protein			60.888
CSYNP_00253	1149	Acyl-CoA dehydrogenase	acdA	1.3.99.-	60.607
CSYNP_02363	657	hypothetical protein			60.567
CSYNP_02414	1644	Acetolactate synthase large subunit IlvG	ilvG	2.2.1.6	60.512
CSYNP_02550	495	NADPH dehydrogenase	namA	1.6.99.1	60.292
CSYNP_01354	1158	ISNCY family transposase ISKol11			60.136
CSYNP_02595	1158	ISNCY family transposase ISKol11			60.136
CSYNP_01828	828	Pyridinium-3,5-bisthiocarboxylic acid mononucleotide synthase	larE	4.4.1.37	60.074
CSYNP_00599	1662	Dihydroxy-acid dehydratase	ilvD	4.2.1.9	59.857
CSYNP_00057	999	Protein SphX	sphX		59.749
CSYNP_03682	333	hypothetical protein			59.749
CSYNP_03253	1668	Membrane protein insertase YidC	yidC		59.641
CSYNP_02264	1173	IS4 family transposase ISPg4			59.367
CSYNP_03184	1173	IS4 family transposase ISPg4			59.367
CSYNP_00404	1092	hypothetical protein			59.215
CSYNP_03929	840	hypothetical protein			59.215
CSYNP_03980	672	hypothetical protein			59.215
CSYNP_04092	840	ABC transporter ATP-binding protein FepC	btuD	7.6.2.8	59.215
CSYNP_03590	2523	ATP-dependent RNA helicase HrpB	hrpB	3.6.4.13	59.145
CSYNP_00540	1263	Protease HtpX	htpX	3.4.24.-	59.075
CSYNP_00061	843	phosphate ABC transporter membrane subunit PstB	pstB	7.3.2.1	59.005
CSYNP_00724	675	hypothetical protein			58.952
CSYNP_02229	2025	acetate---CoA ligase (ADP-forming)	acdAB	6.2.1.13	58.952
CSYNP_00933	1353	Alginate biosynthesis transcriptional regulatory protein AlgB	algB		58.822
CSYNP_03501	1701	Long-chain-fatty-acid--CoA ligase	lcfB	6.2.1.3	58.484
CSYNP_04239	1191	ABC transporter permease			58.47
CSYNP_00953	681	acetate-CoA ligase (ADP-forming) subunit beta	acdB	6.2.1.13	58.433
CSYNP_04059	1365	oligopeptide:H+ symporter			58.304
CSYNP_04484	1965	hypothetical protein			58.221
CSYNP_00275	1368	putative butyrate:acetyl-CoA coenzyme A-transferase		2.8.3.-	58.177
CSYNP_00874	1539	o-succinylbenzoate synthase	menC	4.2.1.113	58.177
CSYNP_03430	1368	Dihydrolipoyl dehydrogenase	pdhD	1.8.1.4	58.177
CSYNP_03194	858	aldehyde:ferredoxin oxidoreductase, putative pseudogene	aor	1.2.7.5	57.973
CSYNP_02073	2577	hypothetical protein			57.906
CSYNP_04297	516	hypothetical protein			57.838
CSYNP_02910	519	hypothetical protein			57.504
CSYNP_03793	2076	Tail-specific protease	prc	3.4.21.102	57.504
CSYNP_00609	1386	Ribosomal RNA small subunit methyltransferase B	rsmB	2.1.1.176	57.421
CSYNP_01956	522	hypothetical protein			57.173
CSYNP_03585	1044	Epoxyqueuosine reductase	queG	1.17.99.6	57.173
CSYNP_00428	2100	hypothetical protein			56.847
CSYNP_00755	876	33 kDa chaperonin	hslO		56.782
[truncated: 2,486 more rows]
