# Supplementary material for: Hydrogenotrophic methanogenesis is the key process in the obligately syntrophic consortium of the anaerobic ameba Pelomyxa schiedti
Source: ISME J. 2023 Aug 26;17(11):1884–94. doi: 10.1038/s41396-023-01499-6 (PMC10579272; doi:10.1038/s41396-023-01499-6)
Supplement: Supplementary file 6 — Dataset 5 [file 41396_2023_1499_MOESM6_ESM.xlsx]

## Sheet: Dataset_5
Dataset 5: Gene annotation list for Ca. Methanoregula pelomyxae
Locus tag	Gene length(bp)	Predicted gene product	abbrev	E.C. number	TPM
METHP_00439	987	5,10-methylenetetrahydromethanopterin reductase	mer	1.5.98.2	27070.8
METHP_00492	1368	Coenzyme F420 hydrogenase subunit alpha	frhA	1.12.98.1	26787.8
METHP_00495	927	Coenzyme F420 hydrogenase subunit beta	frhB	1.12.98.1	26474.7
METHP_00437	840	F420-dependent methylenetetrahydromethanopterin dehydrogenase	mtd	1.5.98.1	24895.9
METHP_00446	2706	hypothetical protein			20690.3
METHP_00494	759	Coenzyme F420 hydrogenase subunit gamma	frhG	1.12.98.1	20633.3
METHP_00493	540	coenzyme F420 hydrogenase subunit delta	frhD		16899.6
METHP_00576	129	hypothetical protein			15453.5
METHP_02185	207	Archaeal histone HAN1 subunit A	han1A		12352.3
METHP_00889	156	hypothetical protein			10472.6
METHP_00399	1038	Tetrahydromethanopterin S-methyltransferase subunit H	mtrH	2.1.1.86	10173.8
METHP_00575	360	hypothetical protein			9880.78
METHP_00392	900	Tetrahydromethanopterin S-methyltransferase subunit E	mtrE	2.1.1.86	9015.9
METHP_00219	189	hypothetical protein			8847.57
METHP_00218	567	hypothetical protein			7801.98
METHP_00147	237	hypothetical protein			7609.42
METHP_00577	252	hypothetical protein			7470.75
METHP_01071	381	Putative superoxide reductase		1.15.1.2	7150.61
METHP_00387	765	Methyl-coenzyme M reductase I subunit gamma	mcrG	2.8.4.1	6776.49
METHP_00347	273	10 kDa chaperonin	groS		6291.01
METHP_00637	216	hypothetical protein			6201.68
METHP_00747	1248	hypothetical protein			6168.24
METHP_00384	1314	Methyl-coenzyme M reductase subunit beta	mcrB	2.8.4.1	6084.01
METHP_00386	585	methyl-coenzyme M reductase subunit C	mcrC		6053.41
METHP_00397	165	Tetrahydromethanopterin S-methyltransferase subunit F	mtrF	2.1.1.86	6034.07
METHP_00393	834	Tetrahydromethanopterin S-methyltransferase subunit D	mtrD	2.1.1.86	5868.56
METHP_00115	504	hypothetical protein			5724.28
METHP_00385	471	Methyl-coenzyme M reductase, protein D	mcrD		5462.37
METHP_00388	1689	Methyl-coenzyme M reductase subunit alpha	mcrA	2.8.4.1	5289.19
METHP_00395	297	Tetrahydromethanopterin S-methyltransferase subunit B	mtrB	2.1.1.86	5066.48
METHP_01001	567	CBS domain-containing protein			4896.69
METHP_00979	477	50S ribosomal protein L11			4691.58
METHP_00276	573	hypothetical protein			4478.16
METHP_00379	459	F420-non-reducing hydrogenase iron-sulfur subunit	vhcD	1.12.99.-,1.8.98.5,1.8.98.6	4476.25
METHP_00394	837	Tetrahydromethanopterin S-methyltransferase subunit C	mtrC	2.1.1.86	4466.07
METHP_00398	723	Tetrahydromethanopterin S-methyltransferase subunit A	mtrA	2.1.1.86	4337.77
METHP_00377	918	CoB--CoM heterodisulfide reductase iron-sulfur subunit B2	hdrB2	1.8.7.3,1.8.98.4,1.8.98.5,1.8.98.6	3894.54
METHP_00396	726	Tetrahydromethanopterin S-methyltransferase subunit A	mtrA	2.1.1.86	3846.09
METHP_00477	957	malate dehydrogenase	mdh	1.1.1.37	3787.84
METHP_00890	474	hypothetical protein			3776.07
METHP_01333	408	hypothetical protein			3699.19
METHP_01216	372	hypothetical protein			3637.47
METHP_00383	801	Formylmethanofuran dehydrogenase subunit C	fwdC	1.2.7.12	3615.92
METHP_00982	309	hypothetical protein			3302.63
METHP_00348	1614	Thermosome subunit	ths		3098.35
METHP_00378	2160	CoB--CoM heterodisulfide reductase iron-sulfur subunit A	hdrA2	1.8.7.3,1.8.98.4,1.8.98.5,1.8.98.6	3037.99
METHP_01002	750	CBS domain-containing protein			2977.81
METHP_01422	297	hypothetical protein			2834.18
METHP_00376	582	CoB--CoM heterodisulfide reductase iron-sulfur subunit C2	hdrC2	1.8.7.3,1.8.98.4,1.8.98.5,1.8.98.6	2775.98
METHP_00980	645	50S ribosomal protein L1	rpl1		2645.17
METHP_00374	267	Formylmethanofuran dehydrogenase subunit G	fwdG		2644.14
METHP_00375	1179	Formylmethanofuran dehydrogenase subunit F	fwdF		2554.5
METHP_02008	600	6-phospho-3-hexuloisomerase	hxlB	5.3.1.27	2553.16
METHP_00746	603	hypothetical protein			2536.71
METHP_00981	849	50S ribosomal protein L10			2518.64
METHP_00220	321	hypothetical protein			2516.54
METHP_00382	1707	Formylmethanofuran dehydrogenase subunit A	fwdA	1.2.7.12	2486.8
METHP_00672	1662	Thermosome subunit	ths		2454.74
METHP_00381	1317	Formylmethanofuran dehydrogenase subunit B	fwdB	1.2.7.12	2362.43
METHP_01412	975	DNA repair and recombination protein RadA	radA		2337.04
METHP_01342	351	hypothetical protein			2256.33
METHP_00993	270	hypothetical protein			2153.83
METHP_01715	501	hypothetical protein			2113.73
METHP_00109	423	hypothetical protein			2096.95
METHP_01621	1251	Formate dehydrogenase subunit beta	fdhB	1.17.98.3,1.8.98.6	2096.37
METHP_01369	912	Quinolinate synthase NadA	nadA	2.5.1.72	2027.07
METHP_00035	237	hypothetical protein			2024.09
METHP_01879	888	Dihydroorotate dehydrogenase	pyrD	1.3.1.14	1954.45
METHP_01016	429	50S ribosomal protein L13			1946.3
METHP_01795	819	hypothetical protein			1945.05
METHP_01215	789	hypothetical protein			1878.48
METHP_01017	402	30S ribosomal protein S9	rps9		1863.13
METHP_00410	615	hypothetical protein			1858.05
METHP_01676	195	hypothetical protein			1821.82
METHP_00329	261	pyruvate ferredoxin oxidoreductase delta subunit	porD	1.2.7.1	1811.95
METHP_01055	558	hypothetical protein			1780.21
METHP_00380	405	Formylmethanofuran dehydrogenase subunit D	fwdD	1.2.7.12	1776.7
METHP_00475	162	hypothetical protein			1773.9
METHP_00893	276	V/A-type H+/Na+-transporting ATPase subunit K	atpK		1770.87
METHP_00330	1155	pyruvate ferredoxin oxidoreductase alpha subunit	porA	1.2.7.1	1767.12
METHP_00412	1416	Protein translocase subunit SecY	secY		1746.62
METHP_00152	189	30S ribosomal protein S27e			1712.05
METHP_01614	267	hypothetical protein			1694.96
METHP_01094	240	hypothetical protein			1678.22
METHP_00716	255	Translation initiation factor 1A	eIF1A		1641.62
METHP_00297	1278	Elongation factor 1-alpha	tuf		1641.31
METHP_01178	714	hypothetical protein			1628.94
METHP_00034	342	hypothetical protein			1620.99
METHP_01005	777	hypothetical protein			1619.18
METHP_00992	606	30S ribosomal protein S3Ae	rps3ae		1601.87
METHP_00894	579	V/A-type H+/Na+-transporting ATPase subunit E	atpE		1574.95
METHP_01650	507	hypothetical protein			1571
METHP_00411	573	Adenylate kinase	adkA	2.7.4.3	1559.85
METHP_01919	1167	Cell division protein FtsZ	ftsZ		1555.05
METHP_01223	405	hypothetical protein			1553.21
METHP_00892	1971	V/A-type H+/Na+-transporting ATPase subunit I	atpI		1533.77
METHP_00277	468	Crossover junction endodeoxyribonuclease RuvC	ruvC	3.1.22.4	1503.68
METHP_00895	1050	V/A-type H+/Na+-transporting ATPase subunit C	atpC		1495.59
METHP_01772	423	Putative nickel-responsive regulator			1492.47
METHP_01177	222	hypothetical protein			1488.13
METHP_00590	231	Putative snRNP Sm-like protein			1479.13
METHP_00656	1419	hypothetical protein			1478.22
METHP_01620	1863	Formate dehydrogenase subunit alpha	fdhA	1.17.1.9	1467.22
METHP_00700	924	hypothetical protein			1464.44
METHP_00176	531	Protein GrpE	grpE		1457.38
METHP_01343	291	50S ribosomal protein L21e			1446.31
METHP_00331	897	pyruvate ferredoxin oxidoreductase beta subunit	porB	1.2.7.1	1430.32
METHP_00879	1578	Thermosome subunit alpha	thsA		1428.21
METHP_00278	597	Holliday junction ATP-dependent DNA helicase RuvA	ruvA	3.6.4.12	1413.76
METHP_00891	330	V/A-type H+/Na+-transporting ATPase subunit G/H	atpH		1405.66
METHP_01018	189	DNA-directed RNA polymerase subunit N	rpoN	2.7.7.6	1400.77
METHP_01737	264	hypothetical protein			1397.09
METHP_00296	309	30S ribosomal protein S10			1391.35
METHP_00476	258	Elongation factor 1-beta	ef1b		1385.73
METHP_00697	603	hypothetical protein			1369.67
METHP_00373	885	Formylmethanofuran--tetrahydromethanopterin formyltransferase	ftr	2.3.1.101	1367.89
METHP_00346	408	hypothetical protein			1308.86
METHP_01300	135	hypothetical protein			1290.62
METHP_01012	591	30S ribosomal protein S4	rps4		1282.62
METHP_02009	1098	aspartate aminotransferase	aspB	2.6.1.1	1275.64
METHP_00580	504	hypothetical protein			1275.06
METHP_01209	708	hypothetical protein			1272.01
METHP_01390	417	hypothetical protein			1269.76
METHP_00898	1389	V/A-type H+/Na+-transporting ATPase subunit B	atpB		1267.41
METHP_00588	369	hypothetical protein			1263.23
METHP_01045	300	hypothetical protein			1252.07
METHP_00338	807	Imidazole glycerol phosphate synthase subunit HisF	hisF	4.3.2.10	1250.56
METHP_00653	285	hypothetical protein			1238.57
METHP_00862	498	Ech hydrogenase subunit C	echC		1226.81
METHP_01575	330	hypothetical protein			1220.53
METHP_00859	408	Ech hydrogenase subunit F	echF		1203.49
METHP_00293	1182	Tubulin-like protein CetZ1	cetZ1		1190.73
METHP_01413	699	Phosphoglycolate phosphatase	pgp	3.1.3.18	1188.04
METHP_00419	525	50S ribosomal protein L6	rpl6		1176.64
METHP_02080	744	DNA polymerase sliding clamp	pcn		1173.97
METHP_00615	294	hypothetical protein			1169.87
METHP_01687	780	hypothetical protein			1166.2
METHP_01193	321	hypothetical protein			1163.11
METHP_01414	255	hypothetical protein			1153.57
METHP_00861	381	Ech hydrogenase subunit D	echD		1152.17
METHP_00288	369	50S ribosomal protein L7Ae	rpl7ae		1146.72
METHP_00896	306	V/A-type H+/Na+-transporting ATPase subunit F	atpF		1146.18
METHP_00591	162	50S ribosomal protein L37e			1131.39
METHP_00328	543	pyruvate ferredoxin oxidoreductase gamma subunit	porC	1.2.7.1	1125.14
METHP_01004	852	CBS domain-containing protein			1115.45
METHP_00620	207	Transcription elongation factor Spt4	spt4		1114.99
METHP_00421	156	hypothetical protein			1102.38
METHP_01023	789	hypothetical protein			1092.67
METHP_00619	639	DNA-directed RNA polymerase subunit E'	rpoE1	2.7.7.6	1083.58
METHP_01306	591	50S ribosomal protein L15e			1083.53
METHP_01710	522	hypothetical protein			1079.37
METHP_00750	363	hypothetical protein			1065.93
METHP_02017	336	hypothetical protein			1064.04
METHP_01298	363	Prefoldin subunit beta	pfdB		1059.7
METHP_00275	945	Methenyltetrahydromethanopterin cyclohydrolase	mch	3.5.4.27	1055.96
METHP_00863	855	Ech hydrogenase subunit B	echB		1050.67
METHP_00162	1104	hypothetical protein			1047.35
METHP_01423	192	hypothetical protein			1037.11
METHP_00286	201	50S ribosomal protein L24e			1035.7
METHP_01271	240	hypothetical protein			1027.68
METHP_01128	267	hypothetical protein			1025.45
METHP_00860	1080	Ech hydrogenase subunit E	echE		1018.25
METHP_01362	756	molybdopterin-synthase adenylyltransferase	moeB	2.7.7.80	1014.66
METHP_01505	114	hypothetical protein			1012.29
METHP_01014	831	DNA-directed RNA polymerase subunit D	rpoD	2.7.7.6	1007.49
METHP_00081	279	DNA/RNA-binding protein Alba 2	albA2		1005.68
METHP_00682	621	hypothetical protein			1002.03
METHP_00866	183	hypothetical protein			1001.56
METHP_01084	2340	Phosphoenolpyruvate synthase	ppsA	2.7.9.2	991.173
METHP_01192	456	hypothetical protein			972.596
METHP_01021	1188	Enolase	eno	4.2.1.11	961.87
METHP_00415	618	30S ribosomal protein S5	rps5		959.299
METHP_00428	204	50S ribosomal protein L29			953.915
METHP_01871	1350	hypothetical protein			950.366
METHP_00709	543	hypothetical protein			945.948
METHP_00082	1020	Aspartate-semialdehyde dehydrogenase	asd	1.2.1.11	945.041
METHP_00151	279	50S ribosomal protein L44e			940.795
METHP_01013	396	30S ribosomal protein S11			937.109
METHP_01363	435	FeS cluster assembly scaffold protein NifU	NifU		936.321
METHP_00420	393	30S ribosomal protein S8	rps8		932.747
METHP_01451	267	50S ribosomal protein L31e			932.229
METHP_01011	462	30S ribosomal protein S13			925.681
METHP_00521	216	hypothetical protein			921.871
METHP_00416	525	50S ribosomal protein L18			918.04
METHP_00280	318	hypothetical protein			917.918
METHP_01918	180	hypothetical protein			917.681
METHP_00417	453	50S ribosomal protein L19e			904.111
METHP_01015	366	50S ribosomal protein L18e			902.637
METHP_01995	477	hypothetical protein			891.827
METHP_00177	1854	Chaperone protein DnaK	dnaK		886.071
METHP_00657	309	Foldase protein PrsA	prsA	5.2.1.8	886.071
METHP_00272	1488	amino acid permease			872.872
METHP_00899	630	V/A-type H+/Na+-transporting ATPase subunit D	atpD		872.785
METHP_01978	306	hypothetical protein			872.573
METHP_00934	423	hypothetical protein			871.944
METHP_01165	918	GMP synthase [glutamine-hydrolyzing] subunit B	guaA	6.3.5.2	870.109
METHP_01607	648	hypothetical protein			869.492
METHP_00279	1002	Holliday junction ATP-dependent DNA helicase RuvB	ruvB	3.6.4.12	869.43
METHP_01003	951	hypothetical protein			868.468
METHP_01674	561	hypothetical protein			867.195
METHP_00042	588	5-formyltetrahydrofolate cyclo-ligase	MTHFS	6.3.3.2	865.858
METHP_01784	309	hypothetical protein			864.102
METHP_00773	1272	Peptide chain release factor subunit 1	prf1		852.098
METHP_00880	606	Orotate phosphoribosyltransferase	pyrE	2.4.2.10	851.341
METHP_00469	309	hypothetical protein			849.456
METHP_00285	453	Nucleoside diphosphate kinase	ndk	2.7.4.6	849.165
METHP_01504	318	hypothetical protein			846.762
METHP_01741	246	hypothetical protein			846.241
METHP_01029	1692	Glutamate--tRNA ligase	gltX	6.1.1.17	842.523
METHP_00217	381	Translation initiation factor 5A	eif5a		831.466
METHP_00820	1032	Glyceraldehyde-3-phosphate dehydrogenase	gap	1.2.1.59	828.807
METHP_00994	1233	hypothetical protein			823.995
METHP_01576	366	hypothetical protein			822.265
METHP_00110	993	biotin---[acetyl-CoA-carboxylase] ligase			818.063
METHP_00955	264	hypothetical protein			814.256
METHP_00897	1767	V/A-type H+/Na+-transporting ATPase subunit A	atpA	7.1.2.2,7.2.2.1	806.762
METHP_01857	582	hypothetical protein			804.801
METHP_00843	393	N5-carboxyaminoimidazole ribonucleotide mutase	purE	5.4.99.18	800.32
METHP_00433	249	50S ribosomal protein L23			799.696
METHP_00983	1203	hypothetical protein			797.52
METHP_01256	477	Transcription termination/antitermination protein NusA	nusA		796.952
METHP_00550	465	hypothetical protein			793.188
METHP_00424	366	50S ribosomal protein L24			791.353
METHP_00971	516	Transcription elongation factor Spt5	spt5		789.34
METHP_01405	276	hypothetical protein			787.052
METHP_00287	210	30S ribosomal protein S28e			786.584
METHP_01364	1197	cysteine desulfurase NifS	NifS	2.8.1.7	786.395
METHP_00640	168	hypothetical protein			781.196
METHP_01449	588	hypothetical protein			781.196
METHP_00535	834	hypothetical protein			778.677
METHP_01804	375	hypothetical protein			778.395
METHP_01711	282	hypothetical protein			778.33
METHP_00425	399	50S ribosomal protein L14			776.943
METHP_01706	669	hypothetical protein			774.552
METHP_00361	468	Peptide methionine sulfoxide reductase MsrB	msrB	1.8.4.12	773.598
METHP_01916	603	Adenosylcobinamide-phosphate guanylyltransferase	cobY	2.7.7.62	769.268
METHP_01341	564	hypothetical protein			766.294
METHP_00422	498	50S ribosomal protein L5	rpl5		763.346
METHP_01181	399	hypothetical protein			759.929
METHP_01281	2778	GNAT family N-acetyltransferase			754.258
METHP_01301	297	50S ribosomal protein L37Ae			754.258
METHP_01072	957	hypothetical protein			751.894
METHP_00337	1272	adenosylhomocysteinase	ahcY	3.13.2.1	750.701
METHP_01089	789	Ribonuclease BN	rbn	3.1.26.11	748.523
METHP_01174	564	hypothetical protein			746.234
METHP_00434	747	50S ribosomal protein L4	rpl4		745.171
METHP_00414	462	50S ribosomal protein L30			744.463
METHP_00972	219	hypothetical protein			743.926
METHP_01415	210	DNA-binding protein HMf-1	hmfA		743.483
METHP_00188	807	hypothetical protein			740.239
METHP_00090	312	hypothetical protein			732.501
METHP_00840	420	6,7-dimethyl-8-ribityllumazine synthase	ribH	2.5.1.78	727.321
METHP_02195	249	hypothetical protein			726.996
METHP_02097	330	hypothetical protein			726.831
METHP_01450	153	50S ribosomal protein L39e			724.68
METHP_00622	300	30S ribosomal protein S24e			724.088
METHP_00833	1014	Adenylosuccinate synthetase	purA	6.3.4.4	723.017
METHP_00100	651	F420-dependent NADP reductase	fno	1.5.1.40	719.5
METHP_01835	183	hypothetical protein			717.164
METHP_01186	606	hypothetical protein			716.919
METHP_01053	846	Bifunctional protein FolD protein	folD		716.813
METHP_00431	420	30S ribosomal protein S19			716.545
METHP_00720	1065	hypothetical protein			709.64
METHP_02010	1038	Tetrahedral aminopeptidase	frvX	3.4.11.-	708.48
METHP_01920	861	hypothetical protein			701.697
METHP_00429	699	30S ribosomal protein S3	rps3		689.515
METHP_01200	786	hypothetical protein			688.045
METHP_00941	612	hypothetical protein			680.311
METHP_00864	1914	Ech hydrogenase subunit A	echA		679.778
METHP_01535	1836	Threonine--tRNA ligase	thrS	6.1.1.3	676.614
METHP_01546	1263	Dihydroorotase	pyrC	3.5.2.3	673.637
METHP_01022	609	30S ribosomal protein S2	rps2		668.801
METHP_01590	1443	Putrescine transporter PotE	potE		666.444
METHP_00924	756	N5-carboxyaminoimidazole ribonucleotide mutase	purE	5.4.99.18	664.466
METHP_00748	198	hypothetical protein			662.833
METHP_01129	801	formylmethanofuran dehydrogenase subunit C	fwdC	1.2.7.12	655.386
METHP_01311	297	Nascent polypeptide-associated complex protein	nac		647.596
METHP_00104	312	hypothetical protein			645.471
METHP_01459	447	hypothetical protein			642.891
METHP_01610	447	Putative multidrug resistance protein MdtD	mdtD		642.891
METHP_00418	684	hypothetical protein			641.781
METHP_00037	1152	fructose-bisphosphate aldolase, class II	fbaA	4.1.2.13	640.334
METHP_02165	375	hypothetical protein			639.611
METHP_01214	150	hypothetical protein			633.577
METHP_01131	1326	formylmethanofuran dehydrogenase subunit B	fwdB	1.2.7.12	633.099
METHP_01038	222	hypothetical protein			631.946
METHP_00039	441	hypothetical protein			631.114
METHP_00812	732	Glycosyltransferase AglD	aglD	2.4.1.-	630.609
METHP_00101	273	Thiol-disulfide oxidoreductase ResA	resA		629.93
METHP_01452	663	Translation initiation factor 6	eif6		627.98
METHP_00432	717	50S ribosomal protein L2	rpl2		624.867
METHP_01946	417	hypothetical protein			624.027
METHP_00427	285	Ribonuclease P protein component 1	rnp1	3.1.26.5	619.286
METHP_01366	825	hypothetical protein			617.12
METHP_00205	525	hypothetical protein			616.337
METHP_00946	1635	Thermosome subunit 1	cct1		615.862
METHP_01616	789	5'-nucleotidase	SurE	3.1.3.5	613.731
METHP_01433	267	hypothetical protein			610.187
METHP_00617	1236	Translation initiation factor 2 subunit gamma	eif2g		609.631
METHP_00071	375	hypothetical protein			609.441
METHP_01384	762	hypothetical protein			608.752
METHP_00703	435	hypothetical protein			608.608
METHP_01248	402	hypothetical protein			607.91
METHP_01639	603	hypothetical protein			607.91
METHP_00944	384	hypothetical protein			606.942
METHP_00706	1236	3-octaprenyl-4-hydroxybenzoate carboxy-lyase	ubiD	4.1.1.98	602.308
METHP_02172	459	hypothetical protein			601.435
METHP_01577	528	Bifunctional F420 biosynthesis protein FbiB	fbiB	6.3.2.34	599.978
METHP_01257	291	50S ribosomal protein L30e			598.741
METHP_00163	435	hypothetical protein			598.205
METHP_01911	225	hypothetical protein			593.35
METHP_00468	246	hypothetical protein			588.689
METHP_01303	723	Proteasome subunit alpha	psmA	3.4.25.1	585.254
METHP_01755	729	hypothetical protein			583.541
METHP_01745	477	hypothetical protein			578.739
METHP_01127	372	hypothetical protein			577.859
METHP_01406	483	hypothetical protein			576.235
METHP_02078	177	hypothetical protein			575.282
METHP_01434	1164	mannose-1-phosphate guanylyltransferase			573.47
METHP_00435	1014	50S ribosomal protein L3	rpl3		571.273
METHP_00572	654	hypothetical protein			567.424
METHP_01078	180	hypothetical protein			565.694
METHP_01567	684	hypothetical protein			565.694
METHP_01365	333	hypothetical protein			563.995
METHP_01027	1338	Ribonuclease J	rnj	3.1.-.-	563.157
METHP_00710	567	hypothetical protein			562.701
METHP_00865	2061	K(+)-stimulated pyrophosphate-energized sodium pump	hppA	7.1.3.2	559.93
METHP_01046	729	Phosphoribosylaminoimidazole-succinocarboxamide synthase	purC	6.3.2.6	555.606
METHP_00490	990	ketol-acid reductoisomerase	ilvC	1.1.1.86	555.408
METHP_00642	588	hypothetical protein			554.149
METHP_01448	339	DNA-binding protein			554.013
METHP_01453	189	50S ribosomal protein L18Ae			550.728
METHP_01194	876	Iron-sulfur cluster carrier protein			550.195
METHP_00530	759	hypothetical protein			548.552
METHP_00848	603	MBL fold metallo-hydrolase			547.869
METHP_01320	1281	heterodisulfide reductase subunit A2	hdrA	1.8.7.3,1.8.98.4,1.8.98.5,1.8.98.6	547.588
METHP_02063	393	hypothetical protein			546.981
METHP_01024	792	mevalonate kinase	mvaK1	2.7.1.36	545.694
METHP_01880	765	dihydroorotate dehydrogenase electron transfer subunit	pyrDII		544.249
METHP_00904	948	hypothetical protein			541.825
METHP_00704	444	hypothetical protein			540.212
METHP_01921	1134	hypothetical protein			534.765
METHP_00937	426	30S ribosomal protein S6e	rps6e		531.168
METHP_01735	717	hypothetical protein			530.19
METHP_00698	141	hypothetical protein			529.586
METHP_01549	282	hypothetical protein			529.586
METHP_01039	360	hypothetical protein			527.981
METHP_01928	438	HTH-type transcriptional regulator MntR	mntR		526.948
METHP_01395	1185	Type A flavoprotein FprA	fprA	1.-.-.-	525.117
METHP_01028	966	Geranylfarnesyl diphosphate synthase	idsA3	2.5.1.81	524.701
METHP_01247	729	hypothetical protein			524.567
METHP_01836	1179	O-phospho-L-seryl-tRNA:Cys-tRNA synthase		2.5.1.73	523.95
METHP_00932	648	putative hydrogenase maturation factor HypB	hypB		520.299
METHP_02148	357	hypothetical protein			519.741
METHP_00138	1068	hypothetical protein			516.964
METHP_00423	726	30S ribosomal protein S4E	rps4e		514.267
METHP_01742	405	hypothetical protein			514.013
METHP_01035	555	hypothetical protein			509.634
METHP_01979	555	TATA-box-binding protein 2	tbp2		509.634
METHP_01872	1068	hypothetical protein			508.489
METHP_00409	543	Cytidylate kinase	cmk	2.7.4.25	508.395
METHP_00626	147	50S ribosomal protein L40e			507.97
METHP_00335	330	hypothetical protein			507.41
METHP_00616	153	hypothetical protein			502.839
METHP_01447	585	hypothetical protein			502.839
METHP_00230	780	precorrin-3B C17-methyltransferase			501.872
METHP_01344	1233	tRNA pseudouridine synthase Pus10		5.4.99.25	501.004
METHP_01296	1518	2-isopropylmalate synthase	leuA	2.3.3.13	499.361
METHP_00966	1206	molybdopterin molybdenumtransferase MoeA	moeA	2.10.1.1	499.086
METHP_00914	459	hypothetical protein			497.909
METHP_01845	723	hypothetical protein			497.623
METHP_01646	624	hypothetical protein			496.795
METHP_01555	1404	hypothetical protein			494.781
METHP_01651	558	hypothetical protein			494.729
METHP_01026	1089	Isopentenyl-diphosphate delta-isomerase	fni	5.3.3.2	492.45
METHP_00352	840	hypothetical protein			490.268
METHP_00628	891	Protease HtpX	htpX	3.4.24.-	487.601
METHP_00621	492	GTP-dependent dephospho-CoA kinase	dpck	2.7.1.237	487.508
METHP_00618	354	hypothetical protein			485.794
METHP_00441	951	Global nitrogen regulator NrpRI	nrpRI		485.39
METHP_01319	495	Carnitine operon protein CaiE	caiE		484.554
METHP_01348	450	Prefoldin subunit alpha	pfdA		482.725
METHP_00294	1122	hypothetical protein			481.999
METHP_01562	273	2-oxoglutarate ferredoxin oxidoreductase subunit delta KorD	KorD		480.736
METHP_01279	1824	hypothetical protein			472.652
METHP_00691	1293	Aspartate--tRNA(Asp/Asn) ligase	aspS	6.1.1.23	469.005
METHP_01922	501	hypothetical protein			465.201
METHP_01037	297	hypothetical protein			464.745
METHP_02045	1077	Beta-ribofuranosylaminobenzene 5'-phosphate synthase		2.4.2.54	464.321
METHP_01120	270	hypothetical protein			460.936
METHP_02184	609	hypothetical protein			460.729
METHP_01133	285	Formylmethanofuran dehydrogenase subunit G	fwdG		460.495
METHP_01085	1713	D-3-phosphoglycerate dehydrogenase			458.367
METHP_00026	312	hypothetical protein			456.907
METHP_00569	876	acetylglutamate kinase	argB	2.7.2.8	454.621
METHP_00178	1131	Chaperone protein DnaJ	dnaJ		454.156
METHP_01130	1713	formylmethanofuran dehydrogenase subunit A	fwdA	1.2.7.12	453.083
METHP_00453	690	uroporphyrinogen-III synthase	hemD	4.2.1.75	452.555
METHP_01561	1098	2-oxoglutarate synthase subunit KorA	korA	1.2.7.3,1.2.7.11	451.319
METHP_00947	669	NAD(P)H dehydrogenase (quinone)		1.6.5.2	449.849
METHP_00499	363	hypothetical protein			448.815
METHP_00995	459	30S ribosomal protein S15			448.611
METHP_00204	177	hypothetical protein			447.441
METHP_02170	1164	Proteasome-activating nucleotidase 1	pan1		447.112
METHP_00362	189	hypothetical protein			442.977
METHP_00426	327	30S ribosomal protein S17			442.867
METHP_00544	879	hypothetical protein			440.199
METHP_00168	309	Cobalt transport protein CbiN	cbiN		439.374
METHP_00536	414	hypothetical protein			437.251
METHP_01775	834	cobalt transport system ATP-binding protein, cbiO	cbiO	7.6.2.8	436.819
METHP_02189	420	hypothetical protein			436.392
METHP_01488	810	hypothetical protein			435.794
METHP_01541	270	aspartyl-tRNA(Asn)/glutamyl-tRNA(Gln) amidotransferase subunit C	GATC	6.3.5.6,6.3.5.7	435.794
METHP_00102	1461	Protein-export membrane protein SecD	secD		433.66
METHP_00763	429	30S ribosomal protein S12			432.512
METHP_01095	492	Peptide methionine sulfoxide reductase MsrA	msrA	1.8.4.11	432.319
METHP_01093	1158	hypothetical protein			431.842
METHP_00900	1215	Phosphoglycerate kinase	pgk	2.7.2.3	428.344
METHP_00655	678	hypothetical protein			427.191
METHP_00072	117	hypothetical protein			425.479
METHP_01242	1986	putative KH and PIN-domain containing protein			424.982
METHP_01025	768	Isopentenyl phosphate kinase		2.7.4.26	424.27
METHP_00510	489	hypothetical protein			421.089
METHP_01725	936	Alanine dehydrogenase	ala	1.4.1.1	420.644
METHP_01578	339	hypothetical protein			420.516
METHP_01642	792	hypothetical protein			419.985
METHP_02174	642	hypothetical protein			419.424
METHP_00364	972	methanogen homoisocitrate dehydrogenase	aksF	1.1.1.87,1.1.1.-	419.032
METHP_01547	324	hypothetical protein			419.032
METHP_02193	513	hypothetical protein			419.032
METHP_01792	687	2,5-diamino-6-ribosylamino-4(3H)-pyrimidinone 5'-phosphate reductase	arfC	1.1.1.302	418.3
METHP_00735	1278	3-hydroxy-3-methylglutaryl-coenzyme A reductase	hmgA	1.1.1.34	417.852
METHP_00113	1740	Pyruvate carboxylase subunit B	pycB	6.4.1.1	416.143
METHP_00153	792	Translation initiation factor 2 subunit alpha	eif2a		414.271
METHP_00719	366	hypothetical protein			414.224
METHP_00623	186	hypothetical protein			413.626
METHP_01159	1212	hypothetical protein			412.602
METHP_00413	429	50S ribosomal protein L15			411.414
METHP_01964	864	Pantoate kinase	pok	2.7.1.169	411.176
METHP_00148	1575	tRNA uridine(34) acetyltransferase		2.3.1.-	410.891
METHP_01132	408	formylmethanofuran dehydrogenase subunit D	fwdD	1.2.7.12	410.405
METHP_02171	414	hypothetical protein			409.923
METHP_02134	642	Proteasome subunit beta	psmB	3.4.25.1	408.85
METHP_00261	483	Ribonuclease 3	rnc	3.1.26.3	407.581
METHP_00683	390	hypothetical protein			406.139
METHP_00529	1023	hypothetical protein			402.566
METHP_01649	456	hypothetical protein			401.94
METHP_00715	366	hypothetical protein			401.859
METHP_01043	1662	protein kinase UbiB	ubiB	2.7.-.-	401.636
METHP_01440	186	Exodeoxyribonuclease 7 small subunit	xseB	3.1.11.6	401.46
METHP_00498	1596	methyl coenzyme M reductase system, component A2			401.231
METHP_00307	1038	hypothetical protein			401.108
METHP_00967	192	hypothetical protein			400.7
METHP_00627	651	hypothetical protein			399.722
METHP_01082	552	Adenine phosphoribosyltransferase	apt	2.4.2.7	397.625
METHP_00211	399	hypothetical protein			396.978
METHP_01148	276	hypothetical protein			393.526
METHP_01198	219	hypothetical protein			392.628
METHP_00935	462	hypothetical protein			391.823
METHP_02016	168	hypothetical protein			390.598
METHP_01367	789	Sulfur carrier protein FdhD	fdhD		390.035
METHP_00047	1848	hypothetical protein			389.374
METHP_01124	570	hypothetical protein			389.039
METHP_02084	1161	succinyl-diaminopimelate desuccinylase	dapE	3.5.1.18	387.849
METHP_00038	909	Fructose-1,6-bisphosphatase class 1	fbp	3.1.3.11	385.842
METHP_01160	651	hypothetical protein			385.819
METHP_01167	711	hypothetical protein			385.085
METHP_00442	438	dCTP deaminase, dUMP-forming	dcd	3.5.4.13	382.295
METHP_02075	1182	Bifunctional enzyme Fae/Hps	faeB-hpsB	4.2.1.147,4.1.2.43	380.958
METHP_02026	489	hypothetical protein			379.443
METHP_00085	990	4-hydroxy-tetrahydrodipicolinate synthase	dapA	4.3.3.7	379.415
METHP_01258	1176	DNA-directed RNA polymerase subunit A''	rpoA2	2.7.7.6	379.053
METHP_01948	270	hypothetical protein			377.129
METHP_02115	462	hypothetical protein			377.129
METHP_00613	2592	dolichyl-monophosphooligosaccharide--protein glycotransferase	aglB3	2.4.99.21	376.256
METHP_00721	459	hypothetical protein			374.664
METHP_01597	375	Peptidyl-tRNA hydrolase	pth	3.1.1.29	374.112
METHP_01557	879	Succinate--CoA ligase [ADP-forming] subunit alpha	sucD	6.2.1.5	373.268
METHP_02025	1416	Putative multidrug resistance protein MdtD	mdtD		372.335
METHP_00087	540	thiamine-phosphate diphosphorylase	thiN	2.5.1.3	368.749
METHP_00582	1197	Ferredoxin--NADP reductase		1.18.1.2	368.623
METHP_00744	663	Riboflavin kinase	ribK	2.7.1.161	368.597
METHP_00250	252	hypothetical protein			368.15
METHP_00745	684	3,4-dihydroxy-2-butanone 4-phosphate synthase	ribB	4.1.99.12	367.205
METHP_01910	339	Hydrogenase maturation factor HypA	hypA		367.117
METHP_01947	2184	ribonucleoside-triphosphate reductase (formate)	nrdD	1.1.98.6	366.768
METHP_00581	1299	hypothetical protein			365.807
METHP_00948	693	Sulfhydrogenase 1 subunit gamma	hydG	1.12.98.4	365.701
METHP_00751	645	Orotidine 5'-phosphate decarboxylase	pyrF	4.1.1.23	364.851
METHP_01182	423	hypothetical protein			363.756
METHP_01834	645	hypothetical protein			361.342
METHP_01793	633	hypothetical protein			361.043
METHP_00139	1467	betaine-aldehyde dehydrogenase	betB	1.2.1.8	360.933
METHP_02012	138	hypothetical protein			360.732
METHP_00405	477	hypothetical protein			360.526
METHP_00587	522	hypothetical protein			359.79
METHP_00707	1170	hypothetical protein			359.723
METHP_00281	531	hypothetical protein			357.953
METHP_00107	1434	tRNA-splicing ligase RtcB	rtcB	6.5.1.-	356.616
METHP_00010	534	hypothetical protein			355.942
METHP_00371	897	hypothetical protein			355.687
METHP_01431	306	Protein translation factor SUI1			354.945
METHP_00325	1152	2,3-bisphosphoglycerate-independent phosphoglycerate mutase	apgM	5.4.2.12	353.559
METHP_01608	666	hypothetical protein			353.346
METHP_00822	777	RIO-type serine/threonine-protein kinase Rio1	rio1	2.7.11.1	352.376
METHP_00199	1050	mechanosensitive ion channel protein MscS	MscS		351.269
METHP_01080	633	Release factor glutamine methyltransferase	prmC	2.1.1.297	350.319
METHP_00839	1137	aspartate aminotransferase	aspB	2.6.1.1	350.262
METHP_01445	330	Ribonuclease P protein component 4	rnp4	3.1.26.5	349.702
METHP_00678	285	hypothetical protein			349.341
METHP_00815	1545	hypothetical protein			347.105
METHP_00849	444	hypothetical protein			346.551
METHP_00184	1917	Agmatine deiminase	aguA	3.5.3.12	345.849
METHP_00036	1047	Fructose-1,6-bisphosphate aldolase/phosphatase	fbp	3.1.3.11	345.792
METHP_00060	1230	acetyl-CoA decarbonylase/synthase complex subunit delta	cdhD	2.1.1.245	344.015
METHP_00803	1362	mannose-1-phosphate guanylyltransferase / mannose-6-phosphate isomerase		2.7.7.13,5.3.1.8	343.902
METHP_00996	744	hypothetical protein			343.674
METHP_00594	402	hypothetical protein			343.356
METHP_00223	165	hypothetical protein			342.845
METHP_01720	918	Ornithine carbamoyltransferase	argF	2.1.3.3	342.621
METHP_00684	192	hypothetical protein			341.773
METHP_01929	816	cobalt ECF transporter T component CbiQ	cbiQ		341.08
METHP_00798	531	hypothetical protein			340.908
METHP_00235	93	hypothetical protein			340.633
METHP_00842	1131	2-aminoethylphosphonate--pyruvate transaminase	phnW	2.6.1.37	340.117
METHP_01866	699	hypothetical protein			339.902
METHP_01721	1287	Phosphoribosylamine--glycine ligase	purD	6.3.4.13	339.328
METHP_02180	510	hypothetical protein			337.198
METHP_01383	444	Transcription termination/antitermination protein NusA	nusA		336.358
METHP_00965	1857	molybdopterin biosynthesis protein			336.309
METHP_01909	996	hydrogenase expression/formation protein HypE	hypE	2.7.4.16	336.236
METHP_01047	984	7,8-didemethyl-8-hydroxy-5-deazariboflavin synthase	cofG	4.3.1.32	335.737
METHP_01143	1065	hypothetical protein			335.698
METHP_01828	405	hypothetical protein			335.226
METHP_00586	993	Phosphoribosylformylglycinamidine cyclo-ligase	purM	6.3.3.1	334.973
METHP_01379	750	Diphthine synthase	dph5	2.1.1.98	334.891
METHP_02169	480	hypothetical protein			334.702
METHP_01830	744	hypothetical protein			334.55
METHP_00197	1098	hypothetical protein			333.852
METHP_00662	495	hypothetical protein			333.702
METHP_01203	936	hypothetical protein			333.614
METHP_02003	1332	Acetyl-CoA decarbonylase/synthase complex subunit gamma	cdhE	2.1.1.245	332.961
METHP_00189	708	hypothetical protein			332.385
METHP_02160	5496	Cell division coordinator CpoB	cpoB		331.841
METHP_01302	705	Ribosome maturation protein SDO1			330.59
METHP_00064	759	hypothetical protein			327.938
METHP_00823	546	hypothetical protein			327.398
METHP_00195	498	hypothetical protein			327.148
METHP_00776	1647	O-phosphoserine--tRNA(Cys) ligase	sepS	6.1.1.27	326.983
METHP_01761	270	hypothetical protein			326.845
METHP_01246	312	hypothetical protein			326.362
METHP_00761	2196	Elongation factor 2	fusA		325.609
METHP_01040	306	hypothetical protein			325.366
METHP_02070	732	hypothetical protein			324.578
METHP_02087	510	hypothetical protein			323.887
METHP_00834	168	hypothetical protein			323.254
METHP_01290	168	hypothetical protein			323.254
METHP_01652	105	hypothetical protein			323.254
METHP_00227	582	cobalt-precorrin-7 (C5)-methyltransferase	cbiE	2.1.1.289	322.698
METHP_01722	513	Orotate phosphoribosyltransferase	pyrE	2.4.2.10	321.993
METHP_01346	1323	Signal recognition particle 54 kDa protein			321.543
METHP_00091	1374	hypothetical protein			321.136
METHP_01382	303	Phosphoribosyl-ATP pyrophosphatase	hisE	3.6.1.31	321.12
METHP_01807	1410	Protein-glutamate methylesterase/protein-glutamine glutaminase	cheB	3.5.1.44	320.961
METHP_01378	579	hypothetical protein			320.462
METHP_01883	1617	Hydroxylamine reductase	hcp	1.7.99.1	320.455
METHP_01375	630	Tritrans,polycis-undecaprenyl-diphosphate synthase (GGDP specific)	uppS	2.5.1.89	319.662
METHP_01791	795	hypothetical protein			318.781
METHP_02083	504	hypothetical protein			318.764
METHP_00186	945	NitT/TauT family transport system substrate-binding protein			318.465
METHP_00788	819	Diaminopimelate epimerase	dapF	5.1.1.7	317.728
METHP_01318	471	Phosphopantetheine adenylyltransferase	coaD	2.7.7.3	317.077
METHP_00339	1629	Phenylalanine--tRNA ligase beta subunit	pheT	6.1.1.20	316.705
METHP_02096	708	GTP cyclohydrolase 1 type 2			316.405
METHP_02004	966	Acetyl-CoA decarbonylase/synthase complex subunit delta	cdhD	2.1.1.245	316.226
METHP_00901	501	Ribosomal RNA large subunit methyltransferase H	rlmH	2.1.1.177	316.156
METHP_00774	1671	Arginine--tRNA ligase	argS	6.1.1.19	315.516
METHP_00578	624	hypothetical protein			315.483
METHP_02098	2742	Alanine--tRNA ligase	alaS	6.1.1.7	315.237
METHP_00229	687	precorrin-8X/cobalt-precorrin-8 methylmutase	cobH-cbiC	5.4.99.61,5.4.99.60	312.902
METHP_00284	651	NAAT family transporter			312.826
METHP_01345	579	tRNA (pseudouridine(54)-N(1))-methyltransferase	trmY	2.1.1.257	312.646
METHP_01975	783	hypothetical protein			312.107
METHP_01837	363	hypothetical protein			311.677
METHP_02101	828	hypothetical protein			311.541
METHP_01703	693	Hydrogenase subunit	hyfE		310.193
METHP_01261	1569	DNA-directed RNA polymerase subunit B''	rpoB2	2.7.7.6	310.068
METHP_00040	2382	VCP-like ATPase	vat		309.683
METHP_01889	1281	hypothetical protein			309.122
METHP_01794	630	hypothetical protein			308.887
METHP_02059	579	hypothetical protein			308.738
METHP_00903	1335	dihydrolipoamide dehydrogenase	lpd	1.8.1.4	308.483
METHP_01097	624	hypothetical protein			308.231
METHP_00158	1197	Digeranylgeranylglycerophospholipid reductase	GGR	1.3.1.101,1.3.7.11	308.131
METHP_01360	426	molybdopterin synthase catalytic subunit	moaE	2.8.1.12	308.077
METHP_00263	501	Shikimate kinase	aroK	2.7.1.71	307.123
METHP_00430	465	50S ribosomal protein L22			306.57
METHP_00086	192	30S ribosomal protein S17e			306.417
METHP_02117	111	hypothetical protein			305.78
METHP_01991	1296	hypothetical protein			305.544
METHP_00450	615	Fibrillarin-like rRNA/tRNA 2'-O-methyltransferase	flpA	2.1.1.-	305.383
METHP_00523	393	Iron-sulfur cluster carrier protein			305.158
METHP_01683	705	Uridylate kinase	pyrH	2.7.4.22	304.913
METHP_00970	201	hypothetical protein			303.955
METHP_00752	939	putative deoxyhypusine synthase	dys	2.5.1.46	303.631
METHP_01331	366	hypothetical protein			302.94
METHP_01723	501	CDP-2,3-bis-(O-geranylgeranyl)-sn-glycerol synthase	carS	2.7.7.67	302.607
METHP_00634	516	hypothetical protein			302.58
METHP_01463	1437	Proline--tRNA ligase	proS	6.1.1.15	302.333
METHP_00359	120	hypothetical protein			301.703
METHP_00008	669	Triosephosphate isomerase	tpiA	5.3.1.1	301.027
METHP_00127	1077	hypothetical protein			300.443
METHP_00654	867	tRNA pseudouridine synthase A	truA	5.4.99.12	300.137
METHP_00489	483	hypothetical protein			299.829
METHP_00807	174	hypothetical protein			299.102
METHP_00103	855	Protein-export membrane protein SecF	secF		299.057
METHP_01213	1128	hypothetical protein			298.895
METHP_01195	630	hypothetical protein			298.112
METHP_01719	243	hypothetical protein			297.979
METHP_01210	297	hypothetical protein			297.132
METHP_01495	1470	IMP dehydrogenase	guaB	1.1.1.205	297.085
METHP_00791	1614	methyl coenzyme M reductase system, component A2		7.6.2.8	295.815
METHP_02133	831	CBS domain-containing protein			294.079
METHP_01425	285	Carbamate kinase	cpkA	2.7.2.2	293.764
METHP_01310	555	tRNA-guanine(15) transglycosylase	tgtA	2.4.2.48	293.549
METHP_00404	735	Anaerobic nitric oxide reductase flavorubredoxin	norV		292.468
METHP_01166	1551	CTP synthase	pyrG	6.3.4.2	291.783
METHP_01340	768	putative ribosomal RNA small subunit methyltransferase A	rsmA	2.1.1.-	291.686
METHP_00604	660	Protein-L-isoaspartate O-methyltransferase	pcm	2.1.1.77	291.418
METHP_01820	195	hypothetical protein			290.099
METHP_01630	3228	Chromosome partition protein Smc	smc		288.104
METHP_00334	897	FeMo cofactor biosynthesis protein NifB	nifB	4.-.-.-	287.577
METHP_00592	1440	Amidophosphoribosyltransferase	purF	2.4.2.14	287.561
METHP_01402	852	2-oxoacid:ferredoxin oxidoreductase subunit beta	KorB	1.2.7.11	286.831
METHP_00454	957	putative tRNA pseudouridine synthase B	truB	5.4.99.25	286.098
METHP_00458	1767	Indolepyruvate oxidoreductase subunit IorA	iorA	1.2.7.8	285.568
METHP_00705	555	flavin prenyltransferase	PAD1	2.5.1.129	285.395
METHP_01746	222	hypothetical protein			285.395
METHP_02086	630	hypothetical protein			283.745
METHP_00491	1002	GTP cyclohydrolase MptA	mptA	3.5.4.39	282.282
METHP_01542	1035	asparagine synthase (glutamine-hydrolysing)	asnB	6.3.5.4	282.027
METHP_00792	1527	hypothetical protein			280.068
METHP_01081	948	2-(3-amino-3-carboxypropyl)histidine synthase	dph2	2.5.1.108	279.267
METHP_01619	600	hypothetical protein			279.076
METHP_02179	1314	Proteasome-activating nucleotidase	pan		278.972
METHP_01122	780	hypothetical protein			278.495
METHP_00676	1203	Pyridinium-3,5-bisthiocarboxylic acid mononucleotide nickel insertion protein	larC	4.99.1.12	278.38
METHP_00041	1278	Phosphomethylpyrimidine synthase	thiC	4.1.99.17	277.978
METHP_01863	114	hypothetical protein			277.885
METHP_00847	1290	Phosphomethylpyrimidine synthase	thiC	4.1.99.17	277.146
METHP_02176	678	Putative FKBP-type peptidyl-prolyl cis-trans isomerase		5.2.1.8	277.006
METHP_01519	705	Bifunctional protein GlmU	glmU		276.026
METHP_00933	378	30S ribosomal protein S8e	rps8e		275.364
METHP_02042	1326	hypothetical protein			274.741
METHP_00105	297	hypothetical protein			274.276
METHP_00137	99	hypothetical protein			274.276
METHP_00351	363	hypothetical protein			274.276
METHP_01468	240	hypothetical protein			273.419
METHP_01217	630	Thiamine-phosphate synthase	thiE	2.5.1.3	272.97
METHP_00496	747	hypothetical protein			272.624
METHP_01226	534	hypothetical protein			271.194
METHP_01803	561	TATA-box-binding protein 2	tbp2		270.242
METHP_01426	369	Phosphoribosyl-AMP cyclohydrolase	hisI	3.5.4.19	269.816
METHP_01179	126	hypothetical protein			269.378
METHP_00695	438	hypothetical protein			268.64
METHP_01070	405	hypothetical protein			268.181
METHP_01361	279	molybdopterin synthase sulfur carrier subunit	moaD		267.64
METHP_00797	939	hypothetical protein			267.485
METHP_01393	813	Ni-sirohydrochlorin a,c-diamide reductive cyclase complex, component CfbC	cfbC	6.3.3.7	267.191
METHP_01704	942	Formate hydrogenlyase subunit 4			266.633
METHP_00867	255	hypothetical protein			266.209
METHP_01321	1044	methylthioribose-1-phosphate isomerase	mtnA	5.3.1.23	264.424
METHP_00240	1815	potassium transporter Kup	kup		264.302
METHP_01125	876	4Fe-4S dicluster domain-containing protein			263.474
METHP_01041	567	hypothetical protein			263.392
METHP_01036	405	hypothetical protein			262.594
METHP_00984	2235	hypothetical protein			262.219
METHP_01525	450	dTDP-4-dehydrorhamnose 3,5-epimerase	rfbC	5.1.3.13	261.476
METHP_02191	1005	hypothetical protein			261.176
METHP_00061	1395	acetyl-CoA decarbonylase/synthase, CODH/ACS complex subunit beta	cdhC	2.3.1.169	261.152
METHP_01898	408	hypothetical protein			260.663
METHP_00855	1086	5-amino-6-(D-ribitylamino)uracil--L-tyrosine 4-hydroxyphenyl transferase	cofH	2.5.1.147	260.448
METHP_00925	1062	hypothetical protein			259.942
METHP_01441	1245	Exodeoxyribonuclease 7 large subunit	xseA	3.1.11.6	259.901
METHP_01963	732	4-phosphopantoate--beta-alanine ligase	pps	6.3.2.36	259.663
METHP_00208	2685	DNA mismatch repair protein MutS	mutS		259.566
METHP_02147	480	hypothetical protein			259.276
METHP_00059	1467	Acetyl-CoA decarbonylase/synthase complex subunit gamma	cdhE	2.1.1.245	259.132
METHP_01312	726	tRNA (adenine(57)-N(1)/adenine(58)-N(1))-methyltransferase TrmI	trmI	2.1.1.219	258.692
METHP_00445	1515	AMP phosphorylase	deoA	2.4.2.57	258.389
METHP_02047	114	hypothetical protein			258.036
METHP_01183	948	hypothetical protein			257.785
METHP_00793	459	hypothetical protein			256.349
METHP_01958	1590	hypothetical protein			256.163
METHP_02132	435	hypothetical protein			254.887
METHP_01955	1326	Glutamine synthetase	glnA	6.3.1.2	254.264
METHP_01808	801	hypothetical protein			254.244
METHP_00787	678	DNA repair and recombination protein RadB	radB		253.644
METHP_00299	858	4Fe-4S dicluster domain-containing protein			253.178
METHP_02113	885	hydroxymethylbilane synthase	hemC	2.5.1.61	253.124
METHP_00673	939	hypothetical protein			253.026
METHP_01336	555	Release factor glutamine methyltransferase	prmC	2.1.1.297	252.778
METHP_02006	879	hypothetical protein			252.278
METHP_00175	1485	Bifunctional purine biosynthesis protein PurH	purH	2.1.2.3,3.5.4.10	251.419
METHP_00460	531	hypothetical protein			251.419
METHP_00789	963	Ribose 1,5-bisphosphate isomerase		5.3.1.29	251.419
METHP_01503	1170	Obg-like ATPase 1	OLA1		251.419
METHP_01841	630	hypothetical protein			251.419
METHP_02187	1014	methanogenesis marker 2 protein			249.932
METHP_02140	399	hypothetical protein			249.529
METHP_00906	1290	hypothetical protein			249.081
METHP_01498	636	Thymidylate kinase	tmk	2.7.4.9	249.048
METHP_02109	627	Precorrin-2 dehydrogenase	sirC	1.3.1.76	249.014
METHP_00136	564	Protein			248.745
METHP_01974	501	hypothetical protein			248.408
METHP_00466	840	nicotinate-nucleotide pyrophosphorylase (carboxylating)	nadC	2.4.2.19	247.828
METHP_01856	1584	UvrABC system protein C	uvrC		247.134
METHP_00985	513	hypothetical protein			247.009
METHP_00213	990	homoserine dehydrogenase	hom	1.1.1.3	246.848
METHP_01914	984	hypothetical protein			246.054
METHP_02167	1041	Protein pelota	pelA	3.1.-.-	245.623
METHP_00607	1251	Phosphoglucosamine mutase	glmM	5.4.2.10	244.184
METHP_01164	1143	acetylornithine/N-succinyldiaminopimelate aminotransferase	argD	2.6.1.11,2.6.1.17	243.501
METHP_00883	855	Ribose-phosphate pyrophosphokinase	prs	2.7.6.1	243.48
METHP_01460	1080	Glycerol-1-phosphate dehydrogenase [NAD(P)+]	egsA	1.1.1.261	243.039
METHP_00336	849	hypothetical protein			242.535
METHP_00969	1092	Cell division protein FtsZ	ftsZ		242.44
METHP_00856	720	hypothetical protein			241.991
METHP_02001	1038	hypothetical protein			241.973
METHP_00929	225	hypothetical protein			241.363
METHP_02118	1341	MFS transporter			241.295
METHP_01073	891	Acetyl esterase	aes	3.1.1.-	241.261
METHP_00212	1107	hypothetical protein			239.155
METHP_00522	807	Vitamin B12 import ATP-binding protein BtuD	btuD	7.6.2.8	238.334
METHP_02011	855	hypothetical protein			238.187
METHP_01615	666	hypothetical protein			237.829
METHP_01031	534	hypothetical protein			237.295
METHP_01641	1989	Methionine--tRNA ligase	metG	6.1.1.10	236.63
METHP_01586	201	hypothetical protein			236.409
METHP_01688	882	Phosphoribosylformylglycinamidine synthase subunit PurQ	purQ	6.3.5.3,3.5.1.2	236.026
METHP_01570	1320	sulfonate transport system substrate-binding protein	ssuA		234.849
METHP_01374	309	hypothetical protein			234.333
METHP_00854	300	hypothetical protein			233.82
METHP_00524	339	hypothetical protein			233.62
METHP_00019	786	2-amino-3,7-dideoxy-D-threo-hept-6-ulosonate synthase	aroA'	2.2.1.10	233.187
METHP_00567	495	hypothetical protein			233.134
METHP_01540	1302	aspartyl-tRNA(Asn)/glutamyl-tRNA(Gln) amidotransferase subunit A	gatA	6.3.5.6,6.3.5.7	232.882
METHP_00658	321	hypothetical protein			232.622
METHP_02114	759	S-adenosyl-L-methionine-dependent uroporphyrinogen III methyltransferase	cobA	2.1.1.107	232.538
METHP_01972	975	Replication factor C small subunit	rfcS		232.079
METHP_01052	813	dihydropteroate synthase	folP	2.5.1.15	231.009
METHP_00185	471	hypothetical protein			230.601
METHP_01068	540	hypothetical protein			230.468
METHP_01180	246	hypothetical protein			229.957
METHP_01419	315	hypothetical protein			229.869
METHP_02062	591	Transducer protein Htr6	htr6		229.723
METHP_01092	306	hypothetical protein			229.235
METHP_00556	873	hypothetical protein			228.092
METHP_02186	768	hypothetical protein			226.867
METHP_00702	1197	hypothetical protein			226.845
METHP_00605	630	arylformamidase	kynB	3.5.1.9	226.278
METHP_01513	330	hypothetical protein			226.278
METHP_01969	834	hypothetical protein			225.192
METHP_01377	1851	Fe(2+) transporter FeoB	FeoB		224.933
METHP_01538	2829	DNA topoisomerase 1	topA	5.6.2.1	224.758
METHP_00030	1017	hypothetical protein			224.72
METHP_01243	2781	Leucine--tRNA ligase	leuS	6.1.1.4	224.569
METHP_00733	525	N-alpha-acetyltransferase	ard1	2.3.1.255	224.122
METHP_02065	1131	nicotinate phosphoribosyltransferase	pncB	6.3.4.21	224.077
METHP_01444	606	Phosphoribosylglycinamide formyltransferase	purN	2.1.2.2	224.037
METHP_01436	687	hypothetical protein			223.972
METHP_00799	1092	UDP-N-acetylglucosamine 2-epimerase	wecB	5.1.3.14	223.791
METHP_00821	942	Tyrosine--tRNA ligase	tyrS	6.1.1.1	223.395
METHP_00762	588	30S ribosomal protein S7	rps7		223.199
METHP_00073	1278	Serine--tRNA ligase	serS	6.1.1.11	223.091
METHP_01680	924	2-hydroxy-6-oxononadienedioate/2-hydroxy-6-oxononatrienedioate hydrolase	mhpC	3.7.1.14	222.849
METHP_02137	975	hypothetical protein			222.796
METHP_00509	489	hypothetical protein			222.113
METHP_01932	591	hypothetical protein			222.066
METHP_00451	867	hypothetical protein			221.841
METHP_01020	174	DNA-directed RNA polymerase subunit K	rpoK	2.7.7.6	221.076
METHP_00938	1779	putative translation initiation factor IF-2	infB		220.045
METHP_00150	690	hypothetical protein			219.719
METHP_01736	393	hypothetical protein			218.793
METHP_01702	1545	Hydrogenase membrane subunit	hyfF		218.222
METHP_01264	249	hypothetical protein			218.099
METHP_00438	924	hypothetical protein			217.951
METHP_00828	489	Molybdopterin adenylyltransferase	moaB	2.7.7.75	217.486
METHP_01496	687	(5-formylfuran-3-yl)methyl phosphate synthase	mfnB	4.2.3.153	217.385
METHP_00157	177	hypothetical protein			217.329
METHP_01439	429	hypothetical protein			216.256
METHP_01934	429	HEAT repeat-containing taxis proteinF			216.256
METHP_01716	1188	Argininosuccinate synthase	argG	6.3.4.5	215.23
METHP_00692	507	hypothetical protein			214.227
METHP_00083	243	hypothetical protein			214.172
METHP_01083	1101	tyrosine decarboxylase / aspartate 1-decarboxylase	mfnA	4.1.1.25,4.1.1.11	213.741
METHP_01882	360	hypothetical protein			213.707
METHP_01949	540	RNA 2',3'-cyclic phosphodiesterase		3.1.4.58	213.707
METHP_01580	657	diphthine-ammonia ligase	DPH6	6.3.1.14	213.534
METHP_00402	564	hypothetical protein			212.637
METHP_01840	1206	thiamine biosynthesis protein ThiI	thiL	2.8.1.4	212.018
METHP_01574	1848	glutamyl-tRNA(Gln) amidotransferase subunit E	gatE	6.3.5.7	211.829
METHP_00114	1476	Pyruvate carboxylase subunit A	pycA	6.4.1.1	211.56
METHP_01307	471	cyclic pyranopterin monophosphate synthase	moaC	4.6.1.17	211.385
METHP_01819	375	hypothetical protein			211.192
METHP_01483	408	formylmethanofuran dehydrogenase subunit D	fwdD	1.2.7.12	210.749
METHP_01675	129	hypothetical protein			210.491
METHP_02019	570	hypothetical protein			210.398
METHP_00237	1206	hypothetical protein			210.142
METHP_01692	237	hypothetical protein			210.047
METHP_00046	939	Ribonuclease Z	rnz	3.1.26.11	209.65
METHP_01119	249	hypothetical protein			209.011
METHP_00224	888	L-asparaginase	ansA	3.5.1.1	208.95
METHP_02188	1626	hypothetical protein			208.743
METHP_00699	1194	hypothetical protein			208.463
METHP_00516	675	hypothetical protein			207.84
METHP_00835	567	hypothetical protein			207.521
METHP_01526	1062	CDP-glucose 4,6-dehydratase	rfbG	4.2.1.45	206.675
METHP_00500	318	hypothetical protein			206.354
METHP_01381	1020	hypothetical protein			206.312
METHP_01163	1056	Histidinol-phosphate aminotransferase	hisC	2.6.1.9	205.707
METHP_01076	441	hypothetical protein			205.24
METHP_01086	276	hypothetical protein			204.962
METHP_01457	531	hypothetical protein			204.545
METHP_02161	9654	Cell division coordinator CpoB	cpoB		204.386
METHP_02002	1905	DUF4445 domain-containing protein			204.303
METHP_00540	576	hypothetical protein			204.278
METHP_00033	699	hypothetical protein			203.941
METHP_00734	1422	hypothetical protein			203.682
METHP_01370	300	hypothetical protein			203.65
METHP_01532	456	Methylated-DNA--protein-cysteine methyltransferase	ogt	2.1.1.63	203.451
METHP_01520	990	dTDP-glucose 4,6-dehydratase			203.421
METHP_01327	1113	GTPase Obg	obg	3.6.5.-	203.304
METHP_01260	1815	DNA-directed RNA polymerase subunit B'	rpoB1	2.7.7.6	203.213
METHP_01539	1449	aspartyl-tRNA(Asn)/glutamyl-tRNA(Gln) amidotransferase subunit B	gatB	6.3.5.6,6.3.5.7	203.009
METHP_00326	948	UDP-glucose 4-epimerase	galE	5.1.3.2	202.886
METHP_00233	606	precorrin-2/cobalt-factor-2 C20-methyltransferase	cbiL	2.1.1.130,2.1.1.151	201.633
METHP_02177	606	hypothetical protein			201.633
METHP_00062	540	Acetyl-CoA decarbonylase/synthase complex subunit epsilon	cdhB		201.136
METHP_00790	867	Soluble P-type ATPase-like phosphatase	patS	3.6.3.-	200.962
METHP_01631	1242	3',5'-cyclic adenosine monophosphate phosphodiesterase CpdA	cpdA	3.1.4.53	200.407
METHP_01380	576	hypothetical protein			200.35
METHP_02000	768	hypothetical protein			200.35
METHP_01705	1944	Formate hydrogenlyase subunit 3	hyfB		200.204
METHP_02040	249	hypothetical protein			199.924
METHP_00135	1449	tRNA-guanine(15) transglycosylase	tgtA	2.4.2.48	199.886
METHP_00106	408	Protein archease			199.657
METHP_02146	204	hypothetical protein			199.657
METHP_00545	318	hypothetical protein			199.238
METHP_01785	2079	DNA gyrase subunit B	gyrB	5.6.2.2	199.176
METHP_00274	1125	ORC1-type DNA replication protein 2	cdc6-2		199.124
METHP_01056	3444	Chromosome partition protein Smc	smc		199.077
METHP_02066	672	5'-methylthioadenosine phosphorylase	mtaP	2.4.2.28	198.666
METHP_01347	1053	Signal recognition particle receptor FtsY	ftsY		197.697
METHP_01998	687	Phosphoglycolate phosphatase	gph	3.1.3.18	197.622
METHP_00048	252	hypothetical protein			197.544
METHP_01758	1638	ATP-dependent RNA helicase DeaD	deaD	3.6.4.13	197.544
METHP_00358	1653	hypothetical protein			197.12
METHP_00108	576	hypothetical protein			196.421
METHP_00931	288	Signal recognition particle 19 kDa protein			196.421
METHP_00696	600	hypothetical protein			196.107
METHP_02175	543	adenylate cyclase	cyaB	4.6.1.1	195.857
METHP_00372	972	hypothetical protein			195.548
METHP_01654	1410	hypothetical protein			194.181
METHP_02102	606	Imidazole glycerol phosphate synthase subunit HisH	hisH	4.3.2.10	194.166
METHP_01508	759	hypothetical protein			193.782
METHP_00244	339	hypothetical protein			193.571
METHP_00801	960	hypothetical protein			193.279
METHP_01185	915	hypothetical protein			192.892
METHP_01748	1608	ATP-dependent RNA helicase DeaD	deaD	3.6.4.13	192.786
METHP_01728	1491	Putrescine transporter PotE	potE		192.738
METHP_01359	141	hypothetical protein			192.577
METHP_01853	423	hypothetical protein			192.577
METHP_01881	600	Molybdenum cofactor guanylyltransferase	mobA	2.7.7.77	192.336
METHP_02159	732	Hydroxyacylglutathione hydrolase	gloB	3.1.2.6	191.656
METHP_01135	744	hypothetical protein			191.606
METHP_01227	402	Threonine--tRNA ligase	thrS	6.1.1.3	191.379
METHP_01291	414	hypothetical protein			191.297
METHP_01965	1176	bifunctional phosphopantothenoylcysteine decarboxylase/phosphopantothenate--cysteine ligase CoaBC	coaBC		190.489
METHP_00009	2649	hypothetical protein			190.487
METHP_00930	654	hypothetical protein			190.295
METHP_02028	669	hypothetical protein			189.41
METHP_01689	2940	Phosphoribosylformylglycinamidine synthase subunit PurL	purL	6.3.5.3	189.334
METHP_00142	312	hypothetical protein			188.565
METHP_01225	288	hypothetical protein			188.565
METHP_01833	300	hypothetical protein			188.565
METHP_01962	996	Replication factor C small subunit	rfcS		188.565
METHP_02194	1119	hypothetical protein			188.059
METHP_00907	711	Glucose-6-phosphate isomerase	pgiA	5.3.1.9	187.769
METHP_00084	765	4-hydroxy-tetrahydrodipicolinate reductase	dapB	1.17.1.8	186.346
METHP_01933	231	hypothetical protein			186.116
METHP_00116	1230	[methyl coenzyme M reductase]-L-arginine C-5-methyltransferase	mmp10	2.1.1.379	185.805
METHP_00457	585	Indolepyruvate oxidoreductase subunit IorB	iorB	1.2.7.8	185.664
METHP_00045	771	hypothetical protein			184.896
METHP_00690	906	Methionine synthase	metE	2.1.1.14	184.818
METHP_01285	627	hypothetical protein			184.053
METHP_01802	1896	Acetyl-coenzyme A synthetase	acsA	6.2.1.1	183.791
METHP_01859	1293	type III ribulose-bisphosphate carboxylase	rbcL	4.1.1.39	183.752
METHP_00857	234	hypothetical protein			183.73
METHP_00444	1392	hypothetical protein			183.688
METHP_00128	2100	Polyphosphate kinase	ppk	2.7.4.1	183.177
METHP_00298	297	hypothetical protein			182.851
METHP_01230	297	hypothetical protein			182.851
METHP_01173	1302	hypothetical protein			182.482
METHP_01564	831	fumarate hydratase subunit alpha	fumA	4.2.1.2	182.438
METHP_01712	1179	Carbamoyl-phosphate synthase small chain	carA	6.3.5.5	182.327
METHP_00794	447	hypothetical protein			182.237
METHP_01718	1566	hypothetical protein			182.062
METHP_00694	510	hypothetical protein			181.909
METHP_02092	411	hypothetical protein			181.683
METHP_01418	897	hypothetical protein			181.627
METHP_01107	699	molybdate transport system ATP-binding protein	modC	7.3.2.5	181.281
METHP_00097	150	hypothetical protein			181.022
METHP_00452	1203	hypothetical protein			180.571
METHP_01554	1203	S-adenosylmethionine synthase	mat	2.5.1.6	180.571
METHP_01743	741	hypothetical protein			180.167
METHP_00537	201	hypothetical protein			180.121
METHP_00043	792	7-carboxy-7-deazaguanine synthase	queE	4.3.99.3	179.993
METHP_01315	1095	DegT/DnrJ/EryC1/StrS family aminotransferase			179.782
METHP_01376	657	hypothetical protein			179.093
METHP_01054	1242	Serine hydroxymethyltransferase	glyA	2.1.2.1	178.544
METHP_00585	1398	Aspartate kinase	lysC	2.7.2.4	178.044
METHP_01388	369	hypothetical protein			177.833
METHP_01877	2472	DNA polymerase	pol	2.7.7.7	176.665
METHP_01140	1089	Vitamin B12 import ATP-binding protein BtuD	btuD_8	7.6.2.8	176.617
METHP_00566	987	N-acetyl-gamma-glutamyl-phosphate reductase	argC	1.2.1.38	176.529
METHP_00341	1257	Tryptophan--tRNA ligase	trpS	6.1.1.2	176.414
METHP_00838	591	Pyridoxal 5'-phosphate synthase subunit PdxT	pdxT	4.3.3.6	176.121
METHP_00858	1401	DNA polymerase II small subunit	polB	2.7.7.7	176.047
METHP_00234	540	cobalt-precorrin-6B (C15)-methyltransferase	cbiT	2.1.1.196	175.994
METHP_01473	180	hypothetical protein			175.994
METHP_01762	1305	MFS transporter			175.127
METHP_01497	672	phosphoribosylformimino-5-aminoimidazole carboxamide ribotide isomerase	hisA	5.3.1.16	175.096
METHP_01492	207	hypothetical protein			174.9
METHP_01236	1398	Cysteine--tRNA ligase	cysS	6.1.1.16	174.807
METHP_01126	1287	cysteine desulfurase family protein			174.06
METHP_01717	156	hypothetical protein			174.06
METHP_00488	678	hypothetical protein			173.546
METHP_02163	261	hypothetical protein			173.393
METHP_02164	1773	Vitamin B12 import ATP-binding protein BtuD	btuD3	7.6.2.8	172.293
METHP_01534	1341	Adenylosuccinate lyase	purB	4.3.2.2	172.113
METHP_00018	987	3-dehydroquinate synthase	aroB'	1.4.1.24	171.943
METHP_02166	1896	hypothetical protein			171.856
METHP_01925	804	Epoxyqueuosine reductase	queG	1.17.99.6	171.678
METHP_00063	2349	Acetyl-CoA decarbonylase/synthase complex subunit alpha	cdhA	1.2.7.4	168.576
METHP_00603	1116	hypothetical protein			168.289
METHP_01907	807	hypothetical protein			168.236
METHP_00583	1467	Fumarate reductase (CoM/CoB) subunit B	tfrB	1.3.4.1	168.127
METHP_01724	1470	7,8-dihydro-6-hydroxymethylpterin dimethyltransferase		2.1.1.-	167.784
METHP_00304	513	hypothetical protein			167.613
METHP_00345	378	hypothetical protein			167.613
METHP_00436	405	DNA-binding protein Tfx	tfx		167.613
METHP_01618	933	(4-{4-[2-(gamma-L-glutamylamino)ethyl]phenoxymeth yl}furan-2-yl)methanamine synthase	mfnF	2.5.1.131	167.343
METHP_01313	1434	UDP-N-acetyl-D-mannosamine dehydrogenase		1.1.1.336	167.262
METHP_01709	339	hypothetical protein			166.871
METHP_01069	312	hypothetical protein			166.807
METHP_00484	882	Methionine aminopeptidase	map	3.4.11.18	166.758
METHP_01117	150	hypothetical protein			165.937
METHP_00558	123	hypothetical protein			165.569
METHP_01829	246	hypothetical protein			165.569
METHP_01666	3501	Chromosome partition protein Smc	smc		165.459
METHP_00200	1026	hypothetical protein			165.408
METHP_02079	1110	hypothetical protein			165.121
METHP_01245	618	hypothetical protein			164.765
METHP_00800	1827	asparagine synthase (glutamine-hydrolysing)	ansB	6.3.5.4	164.723
METHP_01220	303	hypothetical protein			164.294
METHP_01250	207	hypothetical protein			163.969
METHP_00191	1329	Cysteate synthase		2.5.1.76	163.451
METHP_00727	360	hypothetical protein			163.423
METHP_00366	471	Methanogen homoaconitase small subunit	aksE	4.2.1.114	163.343
METHP_01283	2799	hypothetical protein			163.301
METHP_01902	402	sirohydrochlorin cobalto/nickelchelatase	cfbA	4.99.1.3,4.99.1.11	163.235
METHP_00449	708	hypothetical protein			162.997
METHP_00936	195	hypothetical protein			162.456
METHP_01006	1017	putative deoxyhypusine synthase	dys	2.5.1.46	162.421
METHP_00456	726	hypothetical protein			162.072
METHP_00723	1089	ABC-2 family transporter protein			162.072
METHP_01572	1494	Argininosuccinate lyase	argH	4.3.2.1	162.06
METHP_00216	783	bifunctional fructose-bisphosphatase/inositol-phosphate phosphatase	fbpA	3.1.3.11	161.833
METHP_00340	1443	Phenylalanine--tRNA ligase alpha subunit	pheS	6.1.1.20	161.515
METHP_00740	393	hypothetical protein			161.216
METHP_02119	1491	sodium/proline symporter	putP		160.868
METHP_01066	141	hypothetical protein			160.481
METHP_01407	834	Sulfur carrier protein FdhD	fdhD		160.076
METHP_01187	198	hypothetical protein			159.994
METHP_01428	891	hypothetical protein			159.994
METHP_01221	1077	hypothetical protein			159.676
METHP_01259	2640	DNA-directed RNA polymerase subunit A'	rpoA1	2.7.7.6	159.423
METHP_00660	483	FAD synthase	ribL	2.7.7.2	159.284
METHP_00846	684	hypothetical protein			158.791
METHP_01162	513	Adenylate kinase		2.7.4.3	158.791
METHP_01990	2313	hypothetical protein			158.482
METHP_00910	858	RIO-type serine/threonine-protein kinase Rio2	rio2	2.7.11.1	158.236
METHP_01713	3165	Carbamoyl-phosphate synthase large chain	carB	6.3.5.5	158.001
METHP_00130	1590	Guanosine-5'-triphosphate,3'-diphosphate pyrophosphatase	gppA	3.6.1.11,3.6.1.40	157.967
METHP_01410	1290	Diaminopimelate decarboxylase	lysA	4.1.1.20	157.868
METHP_01515	1233	Histidine--tRNA ligase	hisS	6.1.1.21	157.825
METHP_00226	201	hypothetical protein			157.606
METHP_00228	1005	Cobalt-precorrin-5B C(1)-methyltransferase	cbiD	2.1.1.195	157.606
METHP_01852	345	hypothetical protein			157.41
METHP_01563	591	fumarate hydratase subunit beta	fumB	4.2.1.2	156.978
METHP_02162	231	hypothetical protein			156.729
METHP_02035	780	8-amino-3,8-dideoxy-manno-octulosonate cytidylyltransferase	kdsB	2.7.7.38	156.654
METHP_02088	522	Transcription factor E	tfe		156.053
METHP_02104	261	hypothetical protein			156.053
METHP_00804	1857	hypothetical protein			155.969
METHP_01821	102	hypothetical protein			155.288
METHP_01700	525	formate hydrogenlyase subunit HycG			155.162
METHP_01392	1065	Light-independent protochlorophyllide reductase subunit B	bchB	1.3.7.7	155.101
METHP_00949	642	Putative 3-methyladenine DNA glycosylase		3.2.2.-	155.081
METHP_00538	336	hypothetical protein			154.892
METHP_02110	1272	Glutamyl-tRNA reductase	hemA	1.2.1.70	154.765
METHP_01917	1011	threonine-phosphate decarboxylase	cobD	4.1.1.81	154.433
METHP_02111	984	porphobilinogen synthase	hemB	4.2.1.24	154.071
METHP_01517	1089	Type 2 DNA topoisomerase 6 subunit A	top6A	5.6.2.2	153.761
METHP_01581	1827	hypothetical protein			153.576
METHP_00725	723	hypothetical protein			153.355
METHP_02112	1242	Glutamate-1-semialdehyde 2,1-aminomutase	hemL	5.4.3.8	153.038
METHP_01773	651	cobalt transport system permease protein, cbiM	cbiM		152.937
METHP_02178	666	hypothetical protein			152.89
METHP_00609	1155	Bifunctional protein GlmU	glmU		152.811
METHP_01915	1245	hypothetical protein			152.669
METHP_01432	1497	Cobyric acid synthase	cobQ	6.3.5.10	152.666
METHP_01262	252	DNA-directed RNA polymerase subunit H	rpoH	2.7.7.6	152.648
METHP_00249	594	hypothetical protein			152.375
METHP_01749	744	Ribonuclease BN	rbn	3.1.26.11	152.068
METHP_00056	939	hypothetical protein			151.816
METHP_01368	927	tRNA-5-methyluridine(54) 2-sulfurtransferase	ttuA	2.8.1.-	151.34
METHP_01030	405	hypothetical protein			150.852
METHP_00169	798	cobalt ECF transporter T component CbiQ	cbiQ		150.285
METHP_01527	783	glucose-1-phosphate cytidylyltransferase	rfbF	2.7.7.33	150.274
METHP_01686	468	hypothetical protein			149.885
METHP_00390	423	Methylated-DNA--protein-cysteine methyltransferase	ogt	2.1.1.63	149.782
METHP_00736	999	tRNA (guanine(37)-N1)-methyltransferase Trm5b	trm5b	2.1.1.228	149.493
METHP_01502	591	hypothetical protein			149.32
METHP_00625	576	dITP/XTP pyrophosphatase	rdgB	3.6.1.66	149.28
METHP_00165	546	hypothetical protein			149.194
METHP_02090	531	tRNA (cytidine(56)-2'-O)-methyltransferase		2.1.1.206	149.147
METHP_02036	1320	Glutamate-1-semialdehyde 2,1-aminomutase	hemL	5.4.3.8	149.137
METHP_01481	1707	formylmethanofuran dehydrogenase subunit A	fwdA	1.2.7.12	148.466
METHP_02143	945	hypothetical protein			148.457
METHP_01335	534	hypothetical protein			148.309
METHP_01771	336	hypothetical protein			148.158
METHP_01560	825	2-oxoglutarate synthase subunit KorB	korB	1.2.7.3,1.2.7.11	148.109
METHP_01971	2112	Minichromosome maintenance protein MCM	MCM	3.6.4.12	147.852
METHP_00231	873	cobalt-precorrin 5A hydrolase	cbiG	3.7.1.12	147.741
METHP_00214	492	hypothetical protein			147.172
METHP_01806	123	hypothetical protein			147.172
METHP_00167	723	cobalt transport system permease protein, cbiM	cbiM		147.096
METHP_01472	432	hypothetical protein			146.661
METHP_00711	3915	DNA polymerase II large subunit	polC	2.7.7.7	146.228
METHP_01568	744	sulfonate transport system ATP-binding protein	ssuB	7.6.2.14	145.985
METHP_01322	702	hypothetical protein			145.05
METHP_00606	609	hypothetical protein			144.907
METHP_00922	531	hypothetical protein			144.886
METHP_01842	453	hypothetical protein			144.858
METHP_00465	924	aspartate dehydrogenase	nadX	1.4.1.21	144.485
METHP_00963	3192	Isoleucine--tRNA ligase	ileS	6.1.1.5	143.905
METHP_00324	126	hypothetical protein			143.668
METHP_01079	1197	MFS transporter			143.668
METHP_01204	189	hypothetical protein			143.668
METHP_01685	1011	hypothetical protein			143.242
METHP_01308	1425	ATP-dependent (S)-NAD(P)H-hydrate dehydratase	CARKD	4.2.1.136	142.912
METHP_01146	651	formylmethanofuran dehydrogenase subunit E	fwdE	1.2.7.12	142.51
METHP_00652	525	hypothetical protein			142.232
METHP_00031	2070	CoA-binding protein			142.107
METHP_01805	717	Ribose-5-phosphate isomerase A	rpiA	5.3.1.6	142.015
METHP_01701	1581	Formate hydrogenlyase subunit 5	hycE		141.692
METHP_00283	849	omega-amidase	yafV	3.5.1.3	141.257
METHP_00568	1158	Glutamate N-acetyltransferase	argJ	2.3.1.35,2.3.1.1	140.691
METHP_00016	789	Prephenate dehydratase	pheA	4.2.1.51	140.527
METHP_01622	258	hypothetical protein			140.327
METHP_00659	372	putative metalloprotease			139.903
METHP_00190	615	hypothetical protein			139.814
METHP_00207	1830	DNA mismatch repair protein MutL	mutL		139.723
METHP_01893	600	hypothetical protein			139.538
METHP_01636	1785	hypothetical protein			139.443
METHP_01855	2808	UvrABC system protein A	uvrA		139.409
METHP_01818	276	hypothetical protein			139.374
METHP_02053	651	hypothetical protein			139.034
METHP_00471	456	hypothetical protein			138.942
METHP_00886	1305	hypothetical protein			138.714
METHP_01757	261	hypothetical protein			138.714
METHP_01317	474	Aspartate carbamoyltransferase regulatory chain	pyrI		138.44
METHP_01109	900	molybdate transport system substrate-binding protein	modA		138.281
METHP_02121	312	hypothetical protein			137.797
METHP_01579	888	Nucleoside kinase		2.7.1.73,2.7.1.213,2.7.1.-	137.601
METHP_00074	1749	hypothetical protein			137.138
METHP_00369	1272	hypothetical protein			136.976
METHP_00795	1242	hypothetical protein			136.641
METHP_00181	696	hypothetical protein			136.547
METHP_01548	1230	DNA primase DnaG	dnaG	2.7.7.-	136.134
METHP_02131	1038	Adenosine deaminase	add	3.5.4.4	135.156
METHP_01138	201	hypothetical protein			135.091
METHP_01176	1407	Histidinol dehydrogenase	hisD	1.1.1.23	135.091
METHP_02168	1089	hypothetical protein			135.06
METHP_00271	1008	hypothetical protein			134.689
METHP_01249	792	hypothetical protein			134.281
METHP_00497	759	Iron-sulfur cluster carrier protein			134.157
METHP_00749	894	hypothetical protein			134.147
METHP_00179	609	hypothetical protein			133.76
METHP_00837	897	Pyridoxal 5'-phosphate synthase subunit PdxS	pdxS	4.3.3.6	133.698
METHP_00671	711	hypothetical protein			133.666
METHP_01222	288	hypothetical protein			133.567
METHP_00830	492	putative HTH-type transcriptional regulator			133.375
METHP_00599	2157	ATP-dependent RNA helicase DbpA	dbpA	3.6.4.13	133.228
METHP_00149	1131	DNA primase small subunit PriS	priS	2.7.7.-	132.045
METHP_00555	240	hypothetical protein			131.995
METHP_00732	447	hypothetical protein			131.616
METHP_00155	276	Acylphosphatase	acyP	3.6.1.7	131.175
METHP_01297	621	hypothetical protein			131.175
METHP_00909	864	hypothetical protein			130.948
METHP_00610	1746	Glutamine--fructose-6-phosphate aminotransferase [isomerizing]	glmS	2.6.1.16	130.894
METHP_01417	1074	tRNA modification GTPase MnmE	mnmE	3.6.-.-	130.626
METHP_01814	312	hypothetical protein			130.545
METHP_00743	711	hypothetical protein			130.484
METHP_00584	1632	Fumarate reductase (CoM/CoB) subunit A	tfrA	1.3.4.1	130.331
METHP_01356	921	AEC family transporter			130.214
METHP_00406	594	MarC family protein			129.519
METHP_00532	2010	Glutathione-regulated potassium-efflux system protein KefB	kefB		129.462
METHP_02005	2031	acetyl-CoA decarbonylase/synthase, CODH/ACS complex subunit beta	cdhC	2.3.1.169	129.238
METHP_01537	684	Geranylgeranylglyceryl phosphate synthase		2.5.1.41	129.018
METHP_01954	1053	glutamine amidotransferase family protein			128.933
METHP_02022	351	hypothetical protein			128.933
METHP_00017	825	prephenate dehydrogenase	tyrA2	1.3.1.12	128.91
METHP_00269	510	hypothetical protein			128.668
METHP_01851	405	hypothetical protein			128.503
METHP_00769	159	hypothetical protein			128.082
METHP_00171	1326	cobyrinic acid a,c-diamide synthase	cbiA	6.3.5.9,6.3.5.11	127.985
METHP_02142	849	hypothetical protein			127.931
METHP_00225	585	hypothetical protein			127.644
METHP_00032	1686	Diadenylate cyclase	dacA	2.7.7.85	127.499
METHP_01191	213	hypothetical protein			127.48
METHP_00238	1527	TrkH family potassium uptake protein			127.439
METHP_02030	231	hypothetical protein			127.342
METHP_01403	1653	2-oxoacid:ferredoxin oxidoreductase subunit alpha			127.307
METHP_00905	747	Global nitrogen regulator NrpRII	nrpRII		127.224
METHP_01558	1086	succinyl-CoA synthetase subunit beta	sucC		127.099
METHP_01556	1371	hypothetical protein			127.085
METHP_00260	285	hypothetical protein			127.033
METHP_01930	891	cobalt transport system ATP-binding protein, cbiO	cbiO		126.98
METHP_01219	2676	cysteine desulfurase / selenocysteine lyase	sufS	2.8.1.7,4.4.1.16	126.837
METHP_02173	1110	tRNA-2-methylthio-N(6)-dimethylallyladenosine synthase	miaB	2.8.4.3	126.389
METHP_01533	2007	ATP-dependent DNA helicase		3.6.4.12	126.273
METHP_02135	1920	hypothetical protein			126.103
METHP_01115	1149	hypothetical protein			126.038
METHP_00353	540	hypothetical protein			125.71
METHP_01044	522	Hypoxanthine DNA glycosylase		3.2.2.-	125.71
METHP_01438	576	hypothetical protein			125.71
METHP_01446	252	hypothetical protein			125.71
METHP_01945	630	hypothetical protein			125.71
METHP_00342	1011	tRNA-splicing endonuclease	endA	4.6.1.16	125.337
METHP_01906	1140	hypothetical protein			125.048
METHP_00853	1089	5-amino-6-(D-ribitylamino)uracil--L-tyrosine 4-hydroxyphenyl transferase	cofH	2.5.1.147	124.671
METHP_01235	201	hypothetical protein			123.833
METHP_01286	201	hypothetical protein			123.833
METHP_01506	1356	Multidrug resistance protein MdtK	mdtK		123.485
METHP_01145	405	hypothetical protein			122.916
METHP_02073	258	hypothetical protein			122.786
METHP_00368	1125	methanogen homocitrate synthase	aksA	2.3.3.14,2.3.3.-	122.693
METHP_00501	240	hypothetical protein			122.567
METHP_00098	924	Glycosyltransferase AglJ	aglJ	2.4.1.-	122.445
METHP_01500	1206	hypothetical protein			121.957
METHP_01411	1299	hypothetical protein			121.936
METHP_00882	984	RNA 3'-terminal phosphate cyclase	rtc	6.5.1.5	121.877
METHP_01268	855	hypothetical protein			121.74
METHP_01462	633	hypothetical protein			121.539
METHP_02190	540	hypothetical protein			121.519
METHP_01774	354	cobalt transport protein, cbiN	cbiN		121.448
METHP_01238	765	molybdopterin-synthase adenylyltransferase	moeB	2.7.7.80	121.273
METHP_01531	1401	hypothetical protein			121.134
METHP_01399	3066	hypothetical protein			121.036
METHP_01633	3291	ATP-dependent helicase/nuclease subunit A	addA	3.6.4.12	121.011
METHP_01480	807	formylmethanofuran dehydrogenase subunit C	fwdC	1.2.7.12	120.569
METHP_00571	282	Chorismate mutase	pheA1	5.4.99.5	120.36
METHP_00888	264	hypothetical protein			119.996
METHP_00641	435	hypothetical protein			119.641
METHP_01499	2631	Isoleucine--tRNA ligase	ileS	6.1.1.5	119.546
METHP_00570	1479	hypothetical protein			119.335
METHP_01267	855	Damage-control phosphatase		3.1.3.-	119.093
METHP_02129	1053	hypothetical protein			118.189
METHP_00483	1131	Methionine aminopeptidase 1, mitochondrial		3.4.11.18	118.04
METHP_00440	2358	Tubulin-like protein CetZ	cetZ		118.033
METHP_00624	1593	putative bifunctional tRNA threonylcarbamoyladenosine biosynthesis protein			117.897
METHP_00841	462	Riboflavin synthase	ribE	2.5.1.9	117.547
METHP_01752	231	hypothetical protein			117.547
METHP_00986	810	hypothetical protein			117.329
METHP_00991	1236	2,3-bisphosphoglycerate-independent phosphoglycerate mutase	apgM	5.4.2.12	117.166
METHP_01813	1392	aspartate ammonia-lyase	aspA	4.3.1.1	117.04
METHP_02095	1509	L-aspartate semialdehyde sulfurtransferase		2.8.1.16	116.963
METHP_00302	1011	hypothetical protein			116.384
METHP_00968	1407	hypothetical protein			115.792
METHP_01908	567	hypothetical protein			115.733
METHP_01244	255	hypothetical protein			115.357
METHP_02158	138	hypothetical protein			114.778
METHP_00400	336	hypothetical protein			114.486
METHP_00266	357	hypothetical protein			114.09
METHP_01878	933	Malate dehydrogenase	mdh	1.1.1.37	113.988
METHP_01790	855	hypothetical protein			113.8
METHP_01632	3129	ATP-dependent helicase/deoxyribonuclease subunit B	addB	3.6.4.12	113.536
METHP_00689	339	hypothetical protein			113.472
METHP_02077	621	hypothetical protein			112.957
METHP_00303	561	GMP synthase [glutamine-hydrolyzing] subunit A	guaA	6.3.5.2	112.937
METHP_00973	201	hypothetical protein			112.576
METHP_01988	201	hypothetical protein			112.576
METHP_01371	1509	hypothetical protein			112.464
METHP_00067	1308	CBS domain-containing protein			112.447
METHP_02103	1413	Phosphoadenosine phosphosulfate reductase	cysH	1.8.4.8,1.8.4.10	112.098
METHP_01509	243	hypothetical protein			111.742
METHP_01314	912	UDP-N-acetylglucosamine 3-dehydrogenase		1.1.1.374	111.65
METHP_01839	630	hypothetical protein			111.343
METHP_00669	183	pyruvate ferredoxin oxidoreductase delta subunit porD	vorD	1.2.7.1	111.284
METHP_00956	732	hypothetical protein			111.284
METHP_01714	855	hypothetical protein			111.154
METHP_01727	855	hypothetical protein			111.154
METHP_01088	633	hypothetical protein			110.815
METHP_00825	531	hypothetical protein			110.795
METHP_01051	777	Coenzyme F420:L-glutamate ligase	cofE	6.3.2.31	110.663
METHP_01156	1227	hypothetical protein			110.649
METHP_01090	1698	DNA ligase	lig	6.5.1.1	110.607
METHP_00264	492	hypothetical protein			110.379
METHP_01206	657	hypothetical protein			110.211
METHP_01786	2553	DNA gyrase subunit A	gyrA	5.6.2.2	109.904
METHP_01778	309	cobalt transport protein, cbiN	cbiN		109.843
METHP_00011	639	3-dehydroquinate dehydratase	aroD	4.2.1.10	109.775
METHP_00771	498	ADP-ribose pyrophosphatase	nudF	3.6.1.13,3.6.1.-	109.049
METHP_02071	270	hypothetical protein			108.948
METHP_00192	1122	Sulfopyruvate decarboxylase	comDE	4.1.1.79	108.904
METHP_01305	645	Ribonuclease P protein component 3	rnp3	3.1.26.5	108.754
METHP_00635	459	hypothetical protein			108.455
METHP_00078	168	hypothetical protein			107.751
METHP_00236	126	hypothetical protein			107.751
METHP_00999	399	hypothetical protein			107.751
METHP_00809	969	Elongation factor 1-alpha	tuf		107.418
METHP_01989	297	hypothetical protein			106.663
METHP_00251	537	hypothetical protein			105.343
METHP_01810	387	hypothetical protein			105.245
METHP_00029	495	hypothetical protein			105.139
METHP_00292	1227	hypothetical protein			105.117
METHP_00775	906	S-adenosyl-L-methionine-dependent tRNA 4-demethylwyosine synthase	taw1	4.1.3.44	104.897
METHP_01953	1512	Isopentenyl-diphosphate delta-isomerase	fni	5.3.3.2	104.758
METHP_01999	543	Pyruvoyl-dependent arginine decarboxylase	pdaD	4.1.1.19	104.179
METHP_01334	348	hypothetical protein			104.036
METHP_01420	1002	Flap endonuclease 1	fen	3.1.-.-	103.88
METHP_01077	744	hypothetical protein			103.406
METHP_01408	330	Divalent-cation tolerance protein CutA	cutA		102.853
METHP_01943	198	hypothetical protein			102.853
METHP_00134	1632	Archaeosine synthase	arcS	2.6.1.97	102.601
METHP_00951	1467	manganese-dependent inorganic pyrophosphatase	ppaC	3.6.1.1	101.802
METHP_01951	1023	coenzyme F420 hydrogenase subunit beta	frhB	1.12.98.1	101.747
METHP_00389	1161	hypothetical protein			101.347
METHP_00166	201	hypothetical protein			101.318
METHP_00595	336	Putative pterin-4-alpha-carbinolamine dehydratase		4.2.1.96	101.017
METHP_01973	1032	hypothetical protein			100.86
METHP_00708	1122	hypothetical protein			100.837
METHP_00739	135	hypothetical protein			100.568
METHP_00923	765	Pyridinium-3,5-bisthiocarboxylic acid mononucleotide nickel insertion protein	larC	4.99.1.12	100.568
METHP_00940	810	2-methoxy-6-polyprenyl-1,4-benzoquinol methylase, mitochondrial	COQ5	2.1.1.163	100.568
METHP_01416	405	hypothetical protein			100.568
METHP_00486	723	Coenzyme PQQ synthesis protein B	pqqB		100.15
METHP_01224	1110	thiamine biosynthesis protein ThiI	thiI	2.8.1.4	99.888
METHP_00365	816	hypothetical protein			99.828
METHP_01530	771	hypothetical protein			99.785
METHP_01944	363	hypothetical protein			99.737
METHP_00824	2067	ATP-dependent DNA helicase		3.6.4.12	99.619
METHP_02058	387	hypothetical protein			99.398
METHP_02072	228	hypothetical protein			99.245
METHP_01734	2241	ATP-dependent RNA helicase SrmB	srmB	3.6.4.13	98.952
METHP_00602	732	putative branched-chain amino acid transport ATP-binding protein LivG	livG		98.919
METHP_00885	1329	hypothetical protein			98.752
METHP_00579	666	hypothetical protein			98.529
METHP_01409	1149	LL-diaminopimelate aminotransferase			98.467
METHP_00629	276	hypothetical protein			98.382
METHP_00755	300	hypothetical protein			98.054
METHP_02154	1806	hypothetical protein			97.728
METHP_01304	558	hypothetical protein			97.324
METHP_01199	2094	Serine/threonine-protein kinase PknD	pknD	2.7.11.1	97.254
METHP_02081	582	Ribosomal RNA large subunit methyltransferase E	rlmE	2.1.1.166	97.198
METHP_00170	1215	Cobalt transport system ATP-binding protein, cbiO	cbiO		96.843
METHP_00095	585	hypothetical protein			96.7
METHP_02192	468	hypothetical protein			96.7
METHP_00507	375	hypothetical protein			96.545
METHP_01832	1500	manganese-dependent inorganic pyrophosphatase	ppaC	3.6.1.1	96.545
METHP_01960	1479	hydrogenase expression/formation protein			96.386
METHP_00099	540	L-fuculose phosphate aldolase	fucA	4.1.2.17	96.377
METHP_01740	753	hypothetical protein			96.16
METHP_01458	306	hypothetical protein			96.131
METHP_00518	519	formylmethanofuran dehydrogenase subunit E	fwdE	1.2.7.12	95.917
METHP_00884	1923	Archaeal Lon protease		3.4.21.-	95.312
METHP_00462	858	tRNA-2-methylthio-N(6)-dimethylallyladenosine synthase	miaB	2.8.4.3	94.942
METHP_00140	453	hypothetical protein			94.907
METHP_00159	669	Trk system potassium uptake protein TrkA	trkA		94.705
METHP_00123	837	hypothetical protein			94.62
METHP_00677	2418	VCP-like ATPase	vat		94.516
METHP_00232	720	precorrin-4/cobalt-precorrin-4 C11-methyltransferase	cbiF	2.1.1.133,2.1.1.271	94.282
METHP_00875	384	hypothetical protein			94.282
METHP_01123	1248	hypothetical protein			94.282
METHP_01252	96	hypothetical protein			94.282
METHP_01373	768	Tritrans,polycis-undecaprenyl-diphosphate synthase (GGDP specific)	uppS	2.5.1.89	94.282
METHP_00305	651	hypothetical protein			93.848
METHP_00670	339	hypothetical protein			93.448
METHP_01000	654	GTPase Der	der		93.417
METHP_01316	897	aspartate carbamoyltransferase catalytic subunit	pyrB	2.1.3.2	93.336
METHP_01427	1164	hypothetical protein			93.31
METHP_01551	582	Imidazoleglycerol-phosphate dehydratase	hisB	4.2.1.19	93.31
METHP_01873	438	hypothetical protein			92.991
METHP_00974	585	hypothetical protein			92.832
METHP_02124	756	Coenzyme F420:L-glutamate ligase	cofE	6.3.2.31,6.3.2.34	92.786
METHP_00485	1269	ATP-dependent zinc metalloprotease FtsH	ftsH	3.4.24.-	92.722
METHP_00343	855	hypothetical protein			92.628
METHP_01662	594	acetate uptake transporter			91.425
METHP_01777	720	cobalt transport system permease protein, cbiM	cbiM		91.14
METHP_00367	1218	Methanogen homoaconitase large subunit	aksD	4.2.1.114	91.031
METHP_02130	174	hypothetical protein			91.031
METHP_01461	849	hypothetical protein			90.618
METHP_01208	924	hypothetical protein			90.609
METHP_00447	726	Thymidylate synthase	thyA	2.1.1.45	90.386
METHP_00742	1053	Hydroxymethylglutaryl-CoA synthase	HMGCS	2.3.3.10	90.253
METHP_00784	804	hypothetical protein			90.061
METHP_01033	201	hypothetical protein			90.061
METHP_01759	654	hypothetical protein			89.957
METHP_01584	378	Large-conductance mechanosensitive channel	mscL		89.793
METHP_01678	630	hypothetical protein			89.793
METHP_00549	657	hypothetical protein			89.547
METHP_01895	585	hypothetical protein			88.964
METHP_00309	435	hypothetical protein			88.43
METHP_01293	435	hypothetical protein			88.43
METHP_00464	384	hypothetical protein			88.39
METHP_00806	384	hypothetical protein			88.39
METHP_00160	642	Ribonuclease HII	rnhB	3.1.26.4	88.114
METHP_00131	360	hypothetical protein			87.997
METHP_01116	978	Ribonuclease HIII	rnhC	3.1.26.4	87.92
METHP_00612	1134	D-inositol-3-phosphate glycosyltransferase	mshA	2.4.1.250	87.797
METHP_00258	1392	Phosphoglucomutase/phosphomannomutase	pmm-pgm	5.4.2.8,5.4.2.2	87.78
METHP_01753	723	hypothetical protein			87.632
METHP_01591	465	hypothetical protein			87.591
METHP_01218	855	Hydroxyethylthiazole kinase	thiM	2.7.1.50	87.335
METHP_01511	1299	hypothetical protein			87.097
METHP_01812	1458	dipeptidase PepV			86.91
METHP_01172	1827	hypothetical protein			86.696
METHP_01967	1047	hypothetical protein			86.448
METHP_00589	498	hypothetical protein			86.331
METHP_00058	1866	DUF4445 domain-containing protein			86.097
METHP_01050	738	Ribonuclease 3	rnc	3.1.26.3	85.851
METHP_00724	687	lysine transporter LysE			85.636
METHP_01134	504	hypothetical protein			85.303
METHP_01573	1224	Glutamyl-tRNA(Gln) amidotransferase subunit D	gatD	6.3.5.7	85.039
METHP_01966	879	tRNA(Phe) (4-demethylwyosine(37)-C(7)) aminocarboxypropyltransferase	taw2	2.5.1.114	84.951
METHP_01034	561	hypothetical protein			84.703
METHP_02153	561	hypothetical protein			84.703
METHP_01617	888	Tyramine--L-glutamate ligase	mfnD	6.3.4.24	84.09
METHP_00254	108	hypothetical protein			83.806
METHP_01559	540	2-oxoglutarate synthase subunit KorC	korC	1.2.7.3	83.806
METHP_00193	1137	Dihydrolipoyl dehydrogenase	lpdA	1.8.1.4	83.585
METHP_00154	759	hypothetical protein			83.475
METHP_01874	1197	ornithine decarboxylase	speC	4.1.1.17	83.176
METHP_00557	1062	ABC transporter permease			83.096
METHP_01970	354	Dihydroneopterin aldolase	mptD	4.1.2.25	83.096
METHP_01783	1038	cobalamin transport system substrate-binding protein, btuF	btuF		82.838
METHP_00282	1206	Threonine synthase	thrC	4.2.3.1	82.556
METHP_01309	1401	hypothetical protein			82.371
METHP_01059	138	hypothetical protein			81.985
METHP_02116	276	hypothetical protein			81.985
METHP_01292	636	hypothetical protein			81.83
METHP_00206	885	Endonuclease III	nth	4.2.99.18	81.818
METHP_00601	942	hypothetical protein			81.671
METHP_01289	222	hypothetical protein			81.541
METHP_00290	972	hypothetical protein			81.479
METHP_01585	585	hypothetical protein			81.228
METHP_00344	534	hypothetical protein			80.511
METHP_00737	534	hypothetical protein			80.511
METHP_00902	1551	lysyl-tRNA synthetase, class II	lysS	6.1.1.6	80.24
METHP_00701	903	2-phospho-L-lactate transferase	cofD	2.7.8.28	80.187
METHP_00978	654	hypothetical protein			79.578
METHP_00057	342	hypothetical protein			79.396
METHP_01144	342	hypothetical protein			79.396
METHP_01849	1086	radical SAM protein			79.176
METHP_01838	1230	ammonium transporter, Amt family	amtP		79.105
METHP_00730	573	hypothetical protein			78.98
METHP_00291	717	Glycosyltransferase AglD	aglD	2.4.1.-	78.897
METHP_00187	489	hypothetical protein			78.665
METHP_01105	633	cobalt transport system permease protein, cbiM	cbiM		78.643
METHP_01870	576	hypothetical protein			78.569
METHP_01521	1095	D-inositol-3-phosphate glycosyltransferase	mshA	2.4.1.250	78.526
METHP_01075	867	hypothetical protein			78.297
METHP_00065	840	Light-independent protochlorophyllide reductase iron-sulfur ATP-binding protein	bchL	1.3.7.7	78.12
METHP_00079	174	hypothetical protein			78.027
METHP_00514	174	hypothetical protein			78.027
METHP_00161	1314	hypothetical protein			77.492
METHP_00295	1665	hypothetical protein			77.464
METHP_01139	234	hypothetical protein			77.36
METHP_02068	234	hypothetical protein			77.36
METHP_00129	1611	hypothetical protein			77.252
METHP_01643	969	hypothetical protein			77.06
METHP_00717	147	hypothetical protein			76.965
METHP_00321	531	hypothetical protein			76.704
METHP_00360	561	manganese efflux pump MntP	mntP		76.636
METHP_01655	1359	L-cysteine desulfidase		4.4.1.28	76.591
METHP_01524	975	SDR family oxidoreductase			76.586
METHP_00805	591	hypothetical protein			76.574
METHP_00952	621	2-amino-4-hydroxy-6-hydroxymethyldihydropteridine diphosphokinase	mptE	2.7.6.3	76.519
METHP_01491	444	hypothetical protein			76.445
METHP_01553	918	ATP phosphoribosyltransferase	hisG	2.4.2.17	76.412
METHP_02055	327	hypothetical protein			76.118
METHP_00600	240	hypothetical protein			75.426
METHP_00988	180	hypothetical protein			75.426
METHP_01212	240	hypothetical protein			75.426
METHP_01854	360	hypothetical protein			75.426
METHP_01825	726	2,5-diamino-6-ribosylamino-4(3H)-pyrimidinone 5'-phosphate reductase	arfC	1.1.1.302	74.802
METHP_00143	1212	NAD-dependent malic enzyme	maeA	1.1.1.38	74.679
METHP_00194	366	hypothetical protein			74.189
METHP_00688	183	hypothetical protein			74.189
METHP_00203	855	hypothetical protein			74.103
METHP_01968	306	hypothetical protein			73.947
METHP_02089	1077	hypothetical protein			73.535
METHP_02144	2031	hypothetical protein			73.532
METHP_00253	585	hypothetical protein			73.492
METHP_00096	186	Rubredoxin	rub		72.993
METHP_00519	372	hypothetical protein			72.993
METHP_01598	1275	putative tRNA pseudouridine synthase D	truD	5.4.99.27	72.764
METHP_01931	1152	Digeranylgeranylglycerophospholipid reductase		1.3.7.11	72.676
METHP_00215	813	NAD+ kinase	ppnK	2.7.1.23	72.364
METHP_01900	1065	Ni-sirohydrochlorin a,c-diamide reductive cyclase complex, component CfbD	cfbD	6.3.3.7	72.239
METHP_00308	1287	3-hexulose-6-phosphate synthase / 6-phospho-3-hexuloisomerase			72.085
METHP_01698	942	hypothetical protein			72.063
METHP_00928	1005	hypothetical protein			72.049
METHP_01103	597	hypothetical protein			72.015
METHP_00133	849	Sulfide dehydrogenase subunit beta	sudB	1.8.1.19	71.961
METHP_00049	189	hypothetical protein			71.834
METHP_01337	693	hypothetical protein			71.834
METHP_01770	126	hypothetical protein			71.834
METHP_01668	978	hypothetical protein			71.724
METHP_00871	855	hypothetical protein			71.456
METHP_00132	1344	Glutamate synthase (NADPH) small chain	gltD	1.4.1.13	70.712
METHP_01569	801	sulfonate transport system permease protein	ssuC		70.623
METHP_02105	354	hypothetical protein			70.312
METHP_02024	516	hypothetical protein			70.164
METHP_00044	549	hypothetical protein			70.068
METHP_01323	420	hypothetical protein			70.038
METHP_02027	1293	hypothetical protein			70.001
METHP_00661	1134	Glutathione-regulated potassium-efflux system protein KefB	kefB		69.839
METHP_01765	195	hypothetical protein			69.624
METHP_01582	978	hypothetical protein			69.41
METHP_02032	978	UDP-N-acetylglucosamine 4,6-dehydratase/5-epimerase	pseB	4.2.1.115,5.1.3.-	69.41
METHP_01284	261	hypothetical protein			69.357
METHP_01976	756	hypothetical protein			68.841
METHP_01404	132	hypothetical protein			68.569
METHP_00639	1125	hypothetical protein			68.386
METHP_01394	1458	TrkH family potassium uptake protein	trkH		68.287
METHP_00913	864	Thiamine-monophosphate kinase	thiL	2.7.4.16	68.093
METHP_00852	333	hypothetical protein			67.951
METHP_01443	1272	hypothetical protein			67.599
METHP_01634	201	hypothetical protein			67.546
METHP_01894	201	hypothetical protein			67.546
METHP_02183	201	hypothetical protein			67.546
METHP_00201	1041	hypothetical protein			67.383
METHP_00693	135	hypothetical protein			67.045
METHP_00768	540	hypothetical protein			67.045
METHP_01475	645	hypothetical protein			66.655
METHP_00802	306	hypothetical protein			66.552
METHP_01100	306	hypothetical protein			66.552
METHP_01815	102	hypothetical protein			66.552
METHP_01477	717	hypothetical protein			66.274
METHP_02044	513	hypothetical protein			66.163
METHP_00796	582	hypothetical protein			66.095
METHP_01108	822	molybdate transport system permease protein	modB		66.066
METHP_01280	480	hypothetical protein			65.998
METHP_01482	1374	formylmethanofuran dehydrogenase subunit B	fwdB	1.2.7.12	65.874
METHP_01843	447	CBS domain-containing protein			65.808
METHP_01635	585	hypothetical protein			65.756
METHP_02122	585	hypothetical protein			65.756
METHP_01611	138	hypothetical protein			65.588
METHP_01747	345	hypothetical protein			65.588
METHP_01776	828	cobalt ECF transporter T component CbiQ	cbiQ		65.588
METHP_00370	972	hypothetical protein			65.183
METHP_00001	174	hypothetical protein			65.022
METHP_02156	174	hypothetical protein			65.022
METHP_01869	489	hypothetical protein			64.783
METHP_00124	105	hypothetical protein			64.651
METHP_00539	351	hypothetical protein			64.467
METHP_02038	1053	pseudaminic acid synthase	pseI	2.5.1.97	64.467
METHP_00943	528	hypothetical protein			64.283
METHP_02048	669	hypothetical protein			64.264
METHP_01241	564	hypothetical protein			64.192
METHP_01891	987	Ferrous-iron efflux pump FieF	fieF		64.192
METHP_00080	600	hypothetical protein			64.112
METHP_00608	1200	UDP-N-acetylglucosamine diphosphorylase/glucosamine-1-phosphate N-acetyltransferase			64.112
METHP_00531	2049	Glutathione-regulated potassium-efflux system protein KefB	kefB		64.051
METHP_01699	213	hypothetical protein			63.74
METHP_01479	747	hypothetical protein			63.612
METHP_01435	786	CBS domain-containing protein			63.335
METHP_00323	537	hypothetical protein			63.206
METHP_01550	897	hypothetical protein			63.065
METHP_01957	1149	hypothetical protein			63.019
METHP_01796	288	Transcription factor S	tfs		62.855
METHP_01824	579	hypothetical protein			62.529
METHP_00598	438	hypothetical protein			61.994
METHP_00209	147	hypothetical protein			61.572
METHP_00270	441	hypothetical protein			61.572
METHP_00674	1251	tRNA(Ile2) 2-agmatinylcytidine synthetase TiaS	tiaS	6.3.4.22	61.498
METHP_01276	297	hypothetical protein			60.95
METHP_00474	597	[5-(aminomethyl)furan-3-yl]methyl phosphate kinase	mfnE	2.7.4.31	60.644
METHP_01152	1725	formylmethanofuran dehydrogenase subunit A	fwdA	1.2.7.12	60.341
METHP_01756	525	hypothetical protein			60.341
METHP_02127	375	hypothetical protein			60.341
METHP_02093	714	hypothetical protein			60.214
METHP_00473	978	hypothetical protein			60.156
METHP_00785	978	hypothetical protein			60.156
METHP_01111	264	Ferredoxin-type protein NapF	napF		59.998
METHP_02141	1860	Putative aminoacrylate hydrolase RutD	rutD	3.5.1.-	59.611
METHP_00562	684	hypothetical protein			59.547
METHP_00565	912	hypothetical protein			59.547
METHP_01494	228	hypothetical protein			59.547
METHP_01149	1902	molybdopterin molybdotransferase	moeA	2.10.1.1	59.484
METHP_00989	837	hypothetical protein			59.476
METHP_00829	1296	ORC1-type DNA replication protein	cdc6		59.363
METHP_01188	648	hypothetical protein			59.363
METHP_00651	690	Tryptophan synthase alpha chain	trpA	4.2.1.20	59.029
METHP_01899	1380	Cobyrinate a,c-diamide synthase	cbiA	6.3.5.11	59.029
METHP_00502	849	7,8-dihydropterin-6-methyl-4-(beta-D-ribofuranosy l)-aminobenzene-5'-phosphate synthase		2.5.1.105	58.635
METHP_01927	426	hypothetical protein			58.428
METHP_00141	858	molybdenum ABC transporter ATP-binding protein			58.02
METHP_01984	234	hypothetical protein			58.02
METHP_00021	939	hypothetical protein			57.835
METHP_01171	705	Glycosyltransferase AglD	aglD	2.4.1.-	57.773
METHP_01518	942	NAD-dependent epimerase/dehydratase family protein			57.65
METHP_01507	474	hypothetical protein			57.285
METHP_02033	1146	UDP-4-amino-4-deoxy-L-arabinose--oxoglutarate aminotransferase	arnB	2.6.1.87	57.26
METHP_00301	435	hypothetical protein			57.22
METHP_01624	2061	Formate dehydrogenase subunit alpha	fdhA	1.17.98.3,1.8.98.6	57.091
METHP_01074	756	hypothetical protein			56.869
METHP_01501	840	hypothetical protein			56.569
METHP_01809	801	tRNA (guanine(37)-N1)/4-demethylwyosine(37)-methyltransferase Taw22		2.1.1.-	56.499
METHP_01950	1365	CCA-adding enzyme	cca	2.7.7.72	56.362
METHP_00987	2091	ATP-dependent RNA helicase DbpA	dbpA	3.6.4.13	56.272
METHP_00722	1092	ATP-binding cassette domain-containing protein			55.948
METHP_00052	324	hypothetical protein			55.871
METHP_00533	405	hypothetical protein			55.871
METHP_00020	771	2-amino-3,7-dideoxy-D-threo-hept-6-ulosonate synthase	aroA'	2.2.1.10	55.762
METHP_01961	732	2-methoxy-6-polyprenyl-1,4-benzoquinol methylase, mitochondrial	COQ5	2.1.1.163	55.642
METHP_01009	978	hypothetical protein			55.528
METHP_00089	492	hypothetical protein			55.19
METHP_00953	1764	hypothetical protein			55.158
METHP_01952	744	hypothetical protein			54.745
METHP_02041	663	hypothetical protein			54.607
METHP_01032	291	hypothetical protein			54.431
METHP_00076	504	hypothetical protein			53.876
METHP_01234	126	hypothetical protein			53.876
METHP_01690	420	hypothetical protein			53.876
METHP_01942	2016	hypothetical protein			53.876
METHP_01875	2103	UvrABC system protein B	uvrB		53.799
METHP_01096	171	hypothetical protein			52.93
METHP_01326	1116	tRNA (guanine(26)-N(2))-dimethyltransferase	trm1	2.1.1.216	52.717
METHP_01679	1032	hypothetical protein			52.623
METHP_00836	948	Cobalamin biosynthesis protein CbiB	cbiB	6.3.1.10	52.512
METHP_02007	864	hypothetical protein			52.379
METHP_00070	954	Cobalt/magnesium transport protein CorA	corA		52.181
METHP_01042	1260	hypothetical protein			52.08
METHP_00196	174	hypothetical protein			52.018
METHP_00876	174	hypothetical protein			52.018
METHP_01110	174	hypothetical protein			52.018
METHP_01653	174	hypothetical protein			52.018
METHP_01684	174	hypothetical protein			52.018
METHP_01827	174	hypothetical protein			52.018
METHP_00942	480	hypothetical protein			51.855
METHP_01101	351	hypothetical protein			51.573
METHP_02056	702	hypothetical protein			51.573
METHP_00964	264	hypothetical protein			51.427
METHP_01282	309	hypothetical protein			51.26
METHP_01640	177	hypothetical protein			51.136
METHP_01985	621	hypothetical protein			51.013
METHP_01471	489	hypothetical protein			50.901
METHP_02034	978	Inositol 2-dehydrogenase/D-chiro-inositol 3-dehydrogenase	iolG	1.1.1.369	50.901
METHP_00262	267	hypothetical protein			50.849
METHP_00945	1158	hypothetical protein			50.805
METHP_01613	492	hypothetical protein			50.59
METHP_01429	2694	hypothetical protein			50.396
METHP_01730	810	hypothetical protein			50.284
METHP_02067	1326	5-methylthioadenosine/S-adenosylhomocysteine deaminase	mtaD	3.5.4.31,3.5.4.28	49.488
METHP_00025	642	hypothetical protein			49.344
METHP_01142	1104	hypothetical protein			49.191
METHP_01599	831	hypothetical protein			49.013
METHP_00508	1155	Iron-sulfur cluster carrier protein			48.978
METHP_00202	279	hypothetical protein			48.662
METHP_00354	186	hypothetical protein			48.662
METHP_01769	558	hypothetical protein			48.662
METHP_00563	978	hypothetical protein			48.587
METHP_01106	327	hypothetical protein			48.439
METHP_02013	561	2-methoxy-6-polyprenyl-1,4-benzoquinol methylase, mitochondrial	COQ5	2.1.1.163	48.402
METHP_01565	282	hypothetical protein			48.144
METHP_00289	2031	hypothetical protein			47.907
METHP_00401	189	hypothetical protein			47.889
METHP_00552	615	hypothetical protein			47.831
METHP_00872	237	hypothetical protein			47.738
METHP_01372	948	hypothetical protein			47.738
METHP_01487	1047	hypothetical protein			47.546
METHP_01391	1161	hypothetical protein			46.776
METHP_02037	1500	UDP-N-acetylglucosamine--N-acetylmuramyl-(pentapeptide) pyrophosphoryl-undecaprenol N-acetylglucosamine transferase	murG	2.4.1.227	46.764
METHP_01339	1065	hypothetical protein			46.743
METHP_00239	1017	AI-2E family transporter			46.724
METHP_01269	729	hypothetical protein			46.559
METHP_01137	585	hypothetical protein			46.416
METHP_01455	978	hypothetical protein			46.274
METHP_01588	978	hypothetical protein			46.274
METHP_00525	540	hypothetical protein			46.094
METHP_01661	639	hypothetical protein			46.035
METHP_01913	1086	hypothetical protein			45.839
METHP_00548	693	hypothetical protein			45.713
METHP_01240	198	hypothetical protein			45.713
METHP_02155	549	hypothetical protein			45.338
METHP_01997	1305	hypothetical protein			45.082
METHP_00005	402	hypothetical protein			45.03
METHP_01754	201	hypothetical protein			45.03
METHP_02152	201	hypothetical protein			45.03
METHP_00881	456	Endoribonuclease Nob1	nob1	3.1.-.-	44.66
METHP_01552	711	phosphoribosylformimino-5-aminoimidazole carboxamide ribotide isomerase	hisA	5.3.1.16	44.555
METHP_01102	204	hypothetical protein			44.368
METHP_01493	357	hypothetical protein			44.368
METHP_01600	510	hypothetical protein			44.368
METHP_01744	462	hypothetical protein			44.08
METHP_00764	411	6-pyruvoyltetrahydropterin/6-carboxytetrahydropterin synthase	queD	4.2.3.12,4.1.2.50	44.044
METHP_01522	1440	putative flippase AglR	aglR		43.998
METHP_01751	978	hypothetical protein			43.96
METHP_01760	978	hypothetical protein			43.96
METHP_00075	156	hypothetical protein			43.515
METHP_00245	312	hypothetical protein			43.515
METHP_00002	1926	hypothetical protein			43.47
METHP_00007	105	hypothetical protein			43.1
METHP_00350	315	hypothetical protein			43.1
METHP_01490	738	hypothetical protein			42.925
METHP_01545	744	hypothetical protein			42.579
METHP_00265	1395	hypothetical protein			42.174
METHP_01486	972	hypothetical protein			41.903
METHP_02125	486	hypothetical protein			41.903
METHP_00467	381	hypothetical protein			41.573
METHP_00327	873	hypothetical protein			41.471
METHP_01956	330	putative nitrogen regulatory PII-like protein			41.141
METHP_02094	387	L-aspartate semialdehyde sulfurtransferase ferredoxin			40.929
METHP_00050	111	hypothetical protein			40.771
METHP_01798	333	hypothetical protein			40.771
METHP_01328	501	hypothetical protein			40.649
METHP_00921	447	hypothetical protein			40.497
METHP_01647	729	hypothetical protein			40.351
METHP_01926	1236	hypothetical protein			40.276
METHP_00541	225	hypothetical protein			40.227
METHP_01901	1251	Coenzyme F(430) synthetase	cfbE	6.4.1.9	39.793
METHP_00731	171	hypothetical protein			39.698
METHP_01648	228	hypothetical protein			39.698
METHP_02120	1260	hypothetical protein			39.509
METHP_02074	459	hypothetical protein			39.438
METHP_01789	978	hypothetical protein			39.332
METHP_01659	633	hypothetical protein			39.322
METHP_00333	576	hypothetical protein			39.284
METHP_00463	174	hypothetical protein			39.013
METHP_00758	174	hypothetical protein			39.013
METHP_01136	174	hypothetical protein			39.013
METHP_01529	1221	UDP-N-acetylglucosamine--peptide N-acetylglucosaminyltransferase GtfA subunit	gtfA	2.4.1.-	38.918
METHP_00013	990	Chorismate synthase	aroC	4.2.3.5	38.856
METHP_00741	1167	acetyl-CoA C-acetyltransferase	atoB	2.3.1.9	38.779
METHP_01430	936	hypothetical protein			38.68
METHP_00675	531	hypothetical protein			38.352
METHP_01867	177	hypothetical protein			38.352
METHP_00543	774	hypothetical protein			38.005
METHP_00554	834	hypothetical protein			37.984
METHP_00756	1377	hypothetical protein			37.795
METHP_01465	1404	hypothetical protein			37.068
METHP_00092	978	hypothetical protein			37.019
METHP_00517	978	hypothetical protein			37.019
METHP_00817	492	putative ribosome biogenesis protein			36.793
METHP_00960	492	hypothetical protein			36.793
METHP_01466	492	hypothetical protein			36.793
METHP_01663	615	hypothetical protein			36.793
METHP_01897	492	hypothetical protein			36.793
METHP_00506	864	molybdate transport system substrate-binding protein	modA		36.665
METHP_00511	309	hypothetical protein			36.614
METHP_00542	375	hypothetical protein			36.204
METHP_01977	2697	ATP-dependent RNA helicase SrmB	srmB	3.6.4.13	36.077
METHP_02082	879	GTP 3',8-cyclase	moaA	4.1.99.22	36.04
METHP_00273	1956	hypothetical protein			35.862
METHP_01154	384	formylmethanofuran dehydrogenase subunit D	fwdD	1.2.7.12	35.356
METHP_01816	384	hypothetical protein			35.356
METHP_01667	387	hypothetical protein			35.082
METHP_00614	453	hypothetical protein			34.966
METHP_01147	390	hypothetical protein			34.812
METHP_01099	978	hypothetical protein			34.705
METHP_01583	261	hypothetical protein			34.679
METHP_01239	132	hypothetical protein			34.284
METHP_01161	597	Archaetidylinositol phosphate synthase	pgsA	2.7.8.39	34.112
METHP_00954	1134	Zinc metalloprotease		3.4.24.-	33.922
METHP_00120	267	hypothetical protein			33.899
METHP_00813	1335	hypothetical protein			33.899
METHP_01516	1803	Type 2 DNA topoisomerase 6 subunit B	top6B	5.6.2.2	33.885
METHP_01606	201	hypothetical protein			33.773
METHP_01189	336	hypothetical protein			33.672
METHP_00487	270	hypothetical protein			33.523
METHP_00997	270	hypothetical protein			33.523
METHP_01868	480	hypothetical protein			32.999
METHP_01424	549	hypothetical protein			32.973
METHP_00144	138	hypothetical protein			32.794
METHP_00268	138	hypothetical protein			32.794
METHP_01273	138	hypothetical protein			32.794
METHP_01467	138	hypothetical protein			32.794
METHP_01896	138	hypothetical protein			32.794
METHP_00810	969	hypothetical protein			32.692
METHP_01385	1179	Isopropylmalate/citramalate isomerase large subunit	leuC	4.2.1.33,4.2.1.35	32.627
METHP_00887	279	hypothetical protein			32.441
METHP_01112	978	hypothetical protein			32.391
METHP_01941	978	hypothetical protein			32.391
METHP_02039	423	hypothetical protein			32.096
METHP_01799	144	hypothetical protein			31.427
METHP_01512	507	Nicotinamide-nucleotide adenylyltransferase	nadM	2.7.7.1	31.241
METHP_01476	735	hypothetical protein			30.786
METHP_00726	369	hypothetical protein			30.661
METHP_00767	603	hypothetical protein			30.02
METHP_01987	453	hypothetical protein			29.971
METHP_01091	1146	DNA repair protein NreA	nreA		29.617
METHP_01197	231	hypothetical protein			29.387
METHP_00919	780	hypothetical protein			29.01
METHP_01672	783	hypothetical protein			28.899
METHP_00553	315	hypothetical protein			28.734
METHP_00015	1266	3-phosphoshikimate 1-carboxyvinyltransferase	aroA	2.5.1.19	28.597
METHP_00636	633	hypothetical protein			28.597
METHP_01049	636	Phosphoenolpyruvate guanylyltransferase	cofC	2.7.7.68,2.7.7.105	28.463
METHP_00826	558	hypothetical protein			28.386
METHP_01726	240	hypothetical protein			28.285
METHP_01780	1290	cobalamin transport system ATP-binding protein	btuD	7.6.2.8	28.065
METHP_00403	162	hypothetical protein			27.935
METHP_00754	489	hypothetical protein			27.764
METHP_01184	978	hypothetical protein			27.764
METHP_01768	492	hypothetical protein			27.595
METHP_01996	1326	MBL fold metallo-hydrolase			27.303
METHP_00648	756	Indole-3-glycerol phosphate synthase	trpC	4.1.1.48	26.938
METHP_00757	336	hypothetical protein			26.938
METHP_01104	168	hypothetical protein			26.938
METHP_01350	336	hypothetical protein			26.938
METHP_02023	933	hypothetical protein			26.678
METHP_01338	1104	Phosphomethylpyrimidine synthase	thiC	4.1.99.17	26.645
METHP_01474	1104	Ion-translocating oxidoreductase complex subunit B	rsxB	7.-.-.-	26.645
METHP_01627	852	hypothetical protein			26.558
METHP_02126	258	hypothetical protein			26.311
METHP_01389	345	hypothetical protein			26.235
METHP_00022	174	hypothetical protein			26.009
METHP_00314	174	hypothetical protein			26.009
METHP_01155	174	hypothetical protein			26.009
METHP_01484	261	Ferredoxin-type protein NapF	napF		26.009
METHP_01738	174	hypothetical protein			26.009
METHP_02031	174	hypothetical protein			26.009
METHP_01272	699	hypothetical protein			25.897
METHP_01299	264	hypothetical protein			25.713
METHP_01008	357	hypothetical protein			25.353
METHP_00772	897	hypothetical protein			25.226
METHP_00650	1176	Tryptophan synthase beta chain 1	trpB	4.2.1.20	25.014
METHP_01141	729	hypothetical protein			24.832
METHP_01959	639	hypothetical protein			24.788
METHP_00014	1392	Shikimate dehydrogenase (NADP(+))	aroE	1.1.1.25	24.383
METHP_00246	744	hypothetical protein			24.331
METHP_00317	930	CRISPR-associated endonuclease Cas1 1	cas1-1	3.1.-.-	24.331
METHP_01612	186	V-type ATP synthase subunit C	atpC		24.331
METHP_01387	1119	3-isopropylmalate/3-methylmalate dehydrogenase	leuB	1.1.1.85	24.266
METHP_00786	471	Peroxiredoxin		1.11.1.15	24.021
METHP_01536	759	tRNA (cytidine-2'-O-)-methyltransferase TrmJ	trmJ	2.1.1.-	23.85
METHP_00649	573	N-(5'-phosphoribosyl)anthranilate isomerase	trpF	5.3.1.24	23.694
METHP_01609	765	hypothetical protein			23.663
METHP_00920	576	hypothetical protein			23.571
METHP_01884	579	hypothetical protein			23.448
METHP_01811	390	hypothetical protein			23.208
METHP_01876	585	hypothetical protein			23.208
METHP_00145	492	hypothetical protein			22.996
METHP_00718	492	hypothetical protein			22.996
METHP_01602	492	hypothetical protein			22.996
METHP_00066	201	hypothetical protein			22.515
METHP_00306	201	hypothetical protein			22.515
METHP_01087	201	hypothetical protein			22.515
METHP_02123	201	hypothetical protein			22.515
METHP_00515	408	S-adenosyl-L-methionine-binding protein			22.184
METHP_01456	102	hypothetical protein			22.184
METHP_00574	615	hypothetical protein			22.076
METHP_00808	516	hypothetical protein			21.926
METHP_00679	414	Crotonobetaine/carnitine--CoA ligase	caiC	6.2.1.48	21.863
METHP_01510	105	hypothetical protein			21.55
METHP_00990	846	hypothetical protein			21.397
METHP_01935	318	hypothetical protein			21.347
METHP_01544	213	hypothetical protein			21.247
METHP_00112	429	hypothetical protein			21.098
METHP_00975	1194	Xaa-Pro dipeptidase	pepQ	3.4.13.9	20.846
METHP_01628	546	hypothetical protein			20.721
METHP_00146	885	hypothetical protein			20.454
METHP_01623	222	hypothetical protein			20.385
METHP_01860	222	hypothetical protein			20.385
METHP_00596	1569	Cation/acetate symporter ActP	actP		20.19
METHP_01270	228	hypothetical protein			19.849
METHP_01739	228	hypothetical protein			19.849
METHP_01936	228	hypothetical protein			19.849
METHP_01697	465	hypothetical protein			19.465
METHP_01887	465	hypothetical protein			19.465
METHP_01603	480	hypothetical protein			18.856
METHP_01850	243	hypothetical protein			18.624
METHP_00611	609	2,3,4,5-tetrahydropyridine-2,6-dicarboxylate N-acetyltransferase	dapH	2.3.1.89	18.578
METHP_00765	609	7-carboxy-7-deazaguanine synthase	queE	4.3.99.3	18.578
METHP_01826	978	hypothetical protein			18.509
METHP_01992	978	hypothetical protein			18.509
METHP_00814	1107	dolichol-phosphate mannosyltransferase	DPM1	2.4.1.83	18.397
METHP_01489	738	hypothetical protein			18.397
METHP_01169	618	hypothetical protein			18.307
METHP_01797	495	hypothetical protein			18.285
METHP_00349	1611	hypothetical protein			18.26
METHP_02069	249	hypothetical protein			18.175
METHP_00505	501	S-adenosyl-L-methionine-binding protein			18.066
METHP_00318	252	acylphosphatase	acyP	3.6.1.7	17.959
METHP_00844	258	hypothetical protein			17.541
METHP_02076	258	hypothetical protein			17.541
METHP_01986	261	hypothetical protein			17.339
METHP_01113	525	hypothetical protein			17.24
METHP_00472	264	hypothetical protein			17.142
METHP_01766	531	Alanine dehydrogenase	ala	1.4.1.1	17.045
METHP_00597	1371	hypothetical protein			16.505
METHP_00088	138	hypothetical protein			16.397
METHP_00753	138	hypothetical protein			16.397
METHP_00877	969	hypothetical protein			16.346
METHP_00111	693	ABC transporter, ATP-binding protein			16.326
METHP_01470	558	hypothetical protein			16.221
METHP_00551	285	hypothetical protein			15.879
METHP_01523	855	hypothetical protein			15.879
METHP_01207	573	Threonylcarbamoyl-AMP synthase	sua5	2.7.7.87	15.796
METHP_01121	144	hypothetical protein			15.714
METHP_00976	147	hypothetical protein			15.393
METHP_01732	294	hypothetical protein			15.393
METHP_01478	297	hypothetical protein			15.238
METHP_01629	597	hypothetical protein			15.161
METHP_01437	747	hypothetical protein			15.146
METHP_01923	615	hypothetical protein			14.717
METHP_00647	924	Anthranilate phosphoribosyltransferase	trpD	2.4.2.18	14.693
METHP_01150	618	hypothetical protein			14.646
METHP_00391	621	hypothetical protein			14.575
METHP_00845	315	hypothetical protein			14.367
METHP_01514	315	hypothetical protein			14.367
METHP_01731	315	hypothetical protein			14.367
METHP_01980	315	hypothetical protein			14.367
METHP_01231	978	hypothetical protein			13.882
METHP_00998	660	hypothetical protein			13.714
METHP_01057	1005	Segregation and condensation protein A	scpA		13.509
METHP_01324	840	Digeranylgeranylglyceryl phosphate synthase		2.5.1.42	13.469
METHP_00357	687	hypothetical protein			13.175
METHP_00520	345	hypothetical protein			13.118
METHP_01153	1383	formylmethanofuran dehydrogenase subunit B	fwdB	1.2.7.12	13.089
METHP_00006	174	hypothetical protein			13.004
METHP_00164	174	hypothetical protein			13.004
METHP_00873	348	hypothetical protein			13.004
METHP_01114	348	hypothetical protein			13.004
METHP_01233	348	hypothetical protein			13.004
METHP_01817	174	hypothetical protein			13.004
METHP_00961	702	hypothetical protein			12.893
METHP_01657	351	hypothetical protein			12.893
METHP_00363	528	hypothetical protein			12.857
METHP_01571	528	hypothetical protein			12.857
METHP_02057	528	hypothetical protein			12.857
METHP_00300	717	Adenosylcobinamide-GDP ribazoletransferase	cobS	2.7.8.26	12.624
METHP_01994	360	hypothetical protein			12.571
METHP_00908	741	NAD+ synthase	nadE	6.3.1.5	12.215
METHP_01058	372	hypothetical protein			12.165
METHP_02145	759	hypothetical protein			11.925
METHP_00312	198	hypothetical protein			11.428
METHP_00094	201	hypothetical protein			11.258
METHP_00252	201	hypothetical protein			11.258
METHP_01232	201	hypothetical protein			11.258
METHP_01594	804	hypothetical protein			11.258
METHP_01660	201	hypothetical protein			11.258
METHP_01442	822	hypothetical protein			11.011
METHP_01665	417	hypothetical protein			10.853
METHP_01844	630	hypothetical protein			10.775
METHP_00770	426	hypothetical protein			10.623
METHP_00874	213	hypothetical protein			10.623
METHP_01048	213	hypothetical protein			10.623
METHP_01485	1287	hypothetical protein			10.549
METHP_00816	861	hypothetical protein			10.512
METHP_01464	882	hypothetical protein			10.262
METHP_00356	447	hypothetical protein			10.124
METHP_01170	231	hypothetical protein			9.796
METHP_01892	927	hypothetical protein			9.764
METHP_01767	465	hypothetical protein			9.732
METHP_02043	699	hypothetical protein			9.711
METHP_00638	234	hypothetical protein			9.67
METHP_01595	237	hypothetical protein			9.548
METHP_01589	243	hypothetical protein			9.312
METHP_01349	978	hypothetical protein			9.255
METHP_00267	492	hypothetical protein			9.198
METHP_00827	492	hypothetical protein			9.198
METHP_01275	492	dCMP deaminase	comEB	3.5.4.12	9.198
METHP_02051	492	hypothetical protein			9.198
METHP_01454	519	Deglycase		3.5.1.124	8.72
METHP_02046	273	hypothetical protein			8.289
METHP_00478	825	hypothetical protein			8.228
METHP_02149	2202	hypothetical protein			8.221
METHP_01596	276	hypothetical protein			8.198
METHP_00023	555	hypothetical protein			8.154
METHP_01007	282	hypothetical protein			8.024
METHP_01587	282	hypothetical protein			8.024
METHP_00156	1137	hypothetical protein			7.961
METHP_00481	285	hypothetical protein			7.94
METHP_01750	291	hypothetical protein			7.776
METHP_01605	609	hypothetical protein			7.431
METHP_00818	336	hypothetical protein			6.734
METHP_00564	744	hypothetical protein			6.083
METHP_00257	432	hypothetical protein			5.238
METHP_00247	924	hypothetical protein			4.898
METHP_00180	969	tRNA (guanine(10)-N2)-dimethyltransferase		2.1.1.213	4.67
METHP_01353	996	hypothetical protein			4.544
METHP_01386	498	Isopropylmalate/citramalate isomerase small subunit	leuD	4.2.1.33,4.2.1.35	4.544
METHP_00573	609	hypothetical protein			3.716
METHP_01265	798	Protein-glutamate methylesterase/protein-glutamine glutaminase	cheB	3.5.1.44	2.836
METHP_00024	270	hypothetical protein			0
METHP_00051	204	hypothetical protein			0
METHP_00053	144	hypothetical protein			0
METHP_00121	198	hypothetical protein			0
METHP_00122	171	hypothetical protein			0
METHP_00183	189	hypothetical protein			0
METHP_00210	228	hypothetical protein			0
METHP_00248	921	Tyrosine recombinase XerA	xerA		0
METHP_00255	339	hypothetical protein			0
METHP_00256	816	hypothetical protein			0
METHP_00259	354	hypothetical protein			0
METHP_00313	336	hypothetical protein			0
METHP_00322	174	hypothetical protein			0
METHP_00407	927	hypothetical protein			0
METHP_00408	423	hypothetical protein			0
METHP_00461	309	hypothetical protein			0
METHP_00482	252	hypothetical protein			0
METHP_00503	1062	molybdate transport system ATP-binding protein	modC	7.3.2.5	0
METHP_00504	774	molybdate transport system permease protein	modB		0
METHP_00534	387	hypothetical protein			0
METHP_00646	525	Anthranilate synthase component II	trpG	4.1.3.27	0
METHP_00687	216	hypothetical protein			0
METHP_00728	192	hypothetical protein			0
METHP_00729	192	hypothetical protein			0
METHP_00738	129	hypothetical protein			0
METHP_00759	285	hypothetical protein			0
METHP_00760	198	hypothetical protein			0
METHP_00766	669	7-cyano-7-deazaguanine synthase	queC	6.3.4.20	0
METHP_00811	690	2-methoxy-6-polyprenyl-1,4-benzoquinol methylase, mitochondrial	COQ5	2.1.1.163	0
METHP_00819	321	hypothetical protein			0
METHP_00870	192	hypothetical protein			0
METHP_00959	138	hypothetical protein			0
METHP_00962	249	hypothetical protein			0
METHP_00977	336	hypothetical protein			0
METHP_01067	192	hypothetical protein			0
METHP_01118	294	hypothetical protein			0
METHP_01168	417	hypothetical protein			0
METHP_01175	249	hypothetical protein			0
METHP_01190	174	hypothetical protein			0
METHP_01201	174	hypothetical protein			0
METHP_01202	141	hypothetical protein			0
METHP_01253	288	hypothetical protein			0
METHP_01274	492	hypothetical protein			0
METHP_01277	315	hypothetical protein			0
METHP_01278	168	hypothetical protein			0
METHP_01287	837	hypothetical protein			0
METHP_01288	105	hypothetical protein			0
METHP_01332	270	hypothetical protein			0
METHP_01351	174	hypothetical protein			0
METHP_01396	591	hypothetical protein			0
METHP_01421	153	hypothetical protein			0
METHP_01469	174	hypothetical protein			0
METHP_01528	174	hypothetical protein			0
METHP_01601	438	hypothetical protein			0
METHP_01604	159	hypothetical protein			0
METHP_01645	588	Glutathione-regulated potassium-efflux system protein KefB	kefB		0
METHP_01656	303	hypothetical protein			0
METHP_01669	756	hypothetical protein			0
METHP_01670	597	hypothetical protein			0
METHP_01671	396	hypothetical protein			0
METHP_01673	1110	Glucans biosynthesis protein C	mdoC	2.1.-.-	0
METHP_01677	216	hypothetical protein			0
METHP_01691	201	hypothetical protein			0
METHP_01733	234	hypothetical protein			0
METHP_01831	162	hypothetical protein			0
METHP_01848	174	hypothetical protein			0
METHP_01858	372	hypothetical protein			0
METHP_01888	258	hypothetical protein			0
METHP_01890	261	hypothetical protein			0
METHP_01924	105	hypothetical protein			0
METHP_01981	501	hypothetical protein			0
METHP_01993	186	hypothetical protein			0
METHP_02018	243	hypothetical protein			0
METHP_02049	225	hypothetical protein			0
METHP_02050	168	hypothetical protein			0
METHP_02052	138	hypothetical protein			0
METHP_02054	201	hypothetical protein			0
METHP_02091	288	hypothetical protein			0
METHP_02106	324	hypothetical protein			0
METHP_02128	168	hypothetical protein			0
METHP_02157	870	hypothetical protein			0
